# Supplementary material for: Metadata analysis of retracted fake papers in Naunyn-Schmiedeberg’s Archives of Pharmacology
Source: Naunyn Schmiedebergs Arch Pharmacol. 2023 Nov 23;397(6):3995–4011. doi: 10.1007/s00210-023-02850-6 (PMC11111571; doi:10.1007/s00210-023-02850-6)
Supplement: Supplementary file 1 — Supplementary file1 (XLSX 121 KB) [file 210_2023_2850_MOESM1_ESM.xlsx]

## Sheet: Sheet1
ID	fake	title	DOI	reception.date	publication.date	days.needed.for.publication	days.since.publication.status.april.2023	email.domain	institutional.email.domain	countries	international.cooperation	ORCID.IDs	accesses	citations	references.in.Bealls.List.journals	retracted.references
1	No	Influence of nicotine on doxorubicin and cyclophosphamide combination treatment-induced spatial cognitive impairment and anxiety-like behavior in rats	10.1007/s00210-016-1338-z	2016-10-26	2017-01-07	73	2297	cc.okayama-u.ac.jp	NA	Japan	No	No	767	19	0	0
2	No	Macrolide antibiotics differentially influence human HepG2 cytotoxicity and modulate intrinsic/extrinsic apoptotic pathways in rat hepatocellular carcinoma model	10.1007/s00210-016-1337-0	2016-10-07	2017-01-09	94	2295	pharm.suez.edu.eg	NA	Egypt	No	No	796	14	1	1
3	No	Vasoactive actions of nitroxyl (HNO) are preserved in resistance arteries in diabetes	10.1007/s00210-016-1336-1	2016-12-25	2017-01-10	16	2294	monash.edu	Yes	Australia	No	No	633	12	0	0
4	No	Rho kinase inhibitor fasudil mitigates high-cholesterol diet-induced hypercholesterolemia and vascular damage	10.1007/s00210-017-1343-x	2016-10-05	2017-01-18	105	2286	mans.edu.eg	Yes	Egypt	No	No	437	4	0	0
5	No	Carboxyamidotriazole alleviates muscle atrophy in tumor-bearing mice by inhibiting NF-κB and activating SIRT1	10.1007/s00210-017-1345-8	2016-10-20	2017-01-25	97	2279	126.com	No	China	No	No	614	11	0	0
6	No	Evening primrose oil or forskolin ameliorates celecoxib-enhanced upregulation of tissue factor expression in mice subjected to lipopolysaccharide-induced endotoxemia	10.1007/s00210-017-1342-y	2016-07-12	2017-01-26	198	2278	pharm.suez.edu.eg	NA	Egypt,Saudi Arabia	Yes	No	413	3	0	0
7	No	Glucagon increase after chronic AT1 blockade is more likely related to an indirect leptin-dependent than to a pancreatic α-cell-dependent mechanism	10.1007/s00210-017-1346-7	2016-05-09	2017-01-31	267	2273	pharma.uni-luebeck.de	NA	Denmark,Germany	Yes	No	355	2	0	0
8	No	Selective venous vasodilator properties of the analgesic metamizole (dipyrone) in a human ex vivo model—implications for postoperative pain management	10.1007/s00210-017-1347-6	2016-11-04	2017-01-31	88	2273	uniklinik-ulm.de	NA	Germany	No	Yes	332	7	0	0
9	No	Nicotine at clinically relevant concentrations affects atrial inward rectifier potassium current sensitive to acetylcholine	10.1007/s00210-017-1341-z	2016-10-24	2017-02-03	102	2270	centrum.cz	No	Czech Republic	No	No	334	6	0	0
10	No	Stimulation of β1- and β2-adrenoceptors dilates retinal blood vessels in rats	10.1007/s00210-017-1349-4	2016-12-13	2017-02-03	52	2270	pharm.kitasato-u.ac.jp	NA	Japan	No	No	446	7	0	0
11	No	Analgesic, antiallodynic, and anticonvulsant activity of novel hybrid molecules derived from N-benzyl-2-(2,5-dioxopyrrolidin-1-yl)propanamide and 2-(2,5-dioxopyrrolidin-1-yl)butanamide in animal models of pain and epilepsy	10.1007/s00210-017-1358-3	2016-11-24	2017-02-10	78	2263	uj.edu.pl	Yes	Poland	No	No	1895	12	0	0
12	No	Protective effect of valproic acid in streptozotocin-induced sporadic Alzheimer’s disease mouse model: possible involvement of the cholinergic system	10.1007/s00210-017-1357-4	2016-11-01	2017-02-10	101	2263	yahoo.com	No	Egypt	No	No	1329	34	0	0
13	No	Pharmacokinetic-pharmacodynamic modeling of the antihypertensive interaction between azilsartan medoxomil and chlorthalidone in spontaneously hypertensive rats	10.1007/s00210-017-1339-6	2016-10-19	2017-02-11	115	2262	cdri.res.in	NA	India	No	No	626	3	0	0
14	No	Effect of short-term androgen deficiency on bladder contractility and urothelial mediator release	10.1007/s00210-017-1355-6	2016-11-16	2017-02-11	87	2262	bond.edu.au	Yes	Australia	No	No	396	5	0	0
15	No	Puerarin-7-O-glucuronide, a water-soluble puerarin metabolite, prevents angiotensin II-induced cardiomyocyte hypertrophy by reducing oxidative stress	10.1007/s00210-017-1353-8	2016-11-15	2017-02-16	93	2257	vip.163.com	NA,NA	China	No	No	767	17	0	0
16	No	Competitive association binding kinetic assays: a new tool to detect two different binding orientations of a ligand to its target protein under distinct conditions?	10.1007/s00210-017-1362-7	2016-12-14	2017-02-20	68	2253	chemie.uni-regensburg.de	NA	Germany	No	No	803	5	0	0
17	No	PARP inhibition ameliorates nephropathy in an animal model of type 2 diabetes: focus on oxidative stress, inflammation, and fibrosis	10.1007/s00210-017-1360-9	2016-08-10	2017-02-21	195	2252	zu.edu.eg	Yes	Egypt,Saudi Arabia	Yes	No	911	14	0	0
18	No	Rho kinase inhibition ameliorates cyclophosphamide-induced cystitis in rats	10.1007/s00210-017-1361-8	2016-10-10	2017-02-21	134	2252	yahoo.com	No	Poland	No	No	1803	20	0	0
19	No	Inhibition of cloned hERG potassium channels by risperidone and paliperidone	10.1007/s00210-017-1364-5	2016-12-18	2017-03-06	78	2239	catholic.ac.kr	NA	South Korea	No	Yes	626	7	0	0
20	No	A novel synthetic derivative of squamosamide FLZ inhibits the high mobility group box 1 protein-mediated neuroinflammatory responses in murine BV2 microglial cells	10.1007/s00210-017-1363-6	2016-10-23	2017-03-09	137	2236	imm.ac.cn	NA	China	No	No	475	10	0	0
21	No	Role of plasma membrane-associated AKAPs for the regulation of cardiac IK1 current by protein kinase A	10.1007/s00210-017-1344-9	2016-10-06	2017-03-22	167	2223	med.uni-heidelberg.de	NA	Germany	No	No	509	4	0	0
22	No	Resveratrol protects the loss of connexin 43 induced by ethanol exposure in neonatal mouse cardiomyocytes	10.1007/s00210-017-1368-1	2016-08-05	2017-03-28	235	2217	163.com	No	China	No	No	347	2	0	0
23	No	Monosodium glutamate-associated alterations in open field, anxiety-related and conditioned place preference behaviours in mice	10.1007/s00210-017-1371-6	2017-01-11	2017-03-29	77	2216	yahoo.com	No	Nigeria	No	No	848	14	0	0
24	No	The potential curative effect of rebamipide in hepatic ischemia/reperfusion injury	10.1007/s00210-017-1370-7	2016-12-21	2017-03-30	99	2215	pharma.cu.edu.eg	NA	Egypt	No	No	669	20	0	1
25	No	Inhibition of inwardly rectifying Kir2.x channels by the novel anti-cancer agent gambogic acid depends on both pore block and PIP2 interference	10.1007/s00210-017-1372-5	2017-01-23	2017-04-02	69	2212	med.uni-heidelberg.de	NA	Germany	No	No	481	8	0	0
26	No	Dalbergioidin (DAL) protects MC3T3-E1 osteoblastic cells against H2O2-induced cell damage through activation of the PI3K/AKT/SMAD1 pathway	10.1007/s00210-017-1365-4	2016-09-21	2017-04-03	194	2211	nju.edu.cn	Yes	China	No	No	469	6	0	0
27	No	Sitagliptin exerts anti-apoptotic effect in nephrotoxicity induced by cisplatin in rats	10.1007/s00210-017-1367-2	2016-12-15	2017-04-05	111	2209	yahoo.com	No	Egypt	No	No	601	14	0	0
28	No	The validation of Calophyllum brasiliense (“guanandi”) uses in Brazilian traditional medicine as analgesic by in vivo antinociceptive evaluation and its chemical analysis	10.1007/s00210-017-1366-3	2017-01-01	2017-04-08	97	2206	gmail.com	No	Brazil	No	No	413	5	0	0
29	No	2-Acetyl-5-tetrahydroxybutyl imidazole (THI) protects 661W cells against oxidative stress	10.1007/s00210-017-1374-3	2016-12-19	2017-04-13	115	2201	unimi.it	Yes	Italy,Spain	Yes	Yes	818	15	0	0
30	No	Inhibition of the CRF1 receptor influences the activity of antidepressant drugs in the forced swim test in rats	10.1007/s00210-017-1377-0	2017-01-19	2017-04-20	91	2194	umlub.pl	NA	Poland	No	Yes	1940	7	0	0
31	No	Myriocin treatment of CF lung infection and inflammation: complex analyses for enigmatic lipids	10.1007/s00210-017-1373-4	2016-11-22	2017-04-24	153	2190	unimi.it	Yes	Italy,Spain	Yes	Yes	613	9	0	0
32	No	Effects of salvianolic acid B on L-type calcium channels and myocardial contractility in isolated rat ventricular myocytes and hERG K+ channels expressed in HEK293 cells	10.1007/s00210-017-1381-4	2017-04-20	2017-05-05	15	2179	126.com	No,No	China	No	No	329	4	0	1
33	No	Fasudil ameliorates endothelial dysfunction in streptozotocin-induced diabetic rats: a possible role of Rho kinase	10.1007/s00210-017-1379-y	2016-08-25	2017-05-11	259	2173	yahoo.com	No	Egypt	No	No	443	14	0	0
34	No	TNFα-induced DLK activation contributes to apoptosis in the beta-cell line HIT	10.1007/s00210-017-1385-0	2017-02-16	2017-05-27	100	2157	uke.uni-hamburg.de	NA	Germany	No	Yes	720	7	0	0
35	No	The perinatal effects of maternal caffeine intake on fetal and neonatal brain levels of testosterone, estradiol, and dihydrotestosterone in rats	10.1007/s00210-017-1383-2	2016-12-14	2017-05-29	166	2155	hacettepe.edu.tr	Yes	Turkey	No	Yes	816	2	0	0
36	No	The water avoidance stress induces bladder pain due to a prolonged alpha1A adrenoceptor stimulation	10.1007/s00210-017-1384-1	2017-02-13	2017-05-31	107	2153	gmail.com	No	Portugal,United States	Yes	Yes	732	20	0	0
37	No	Anticonvulsive activity of (1S)-(−)-verbenone involving RNA expression of BDNF, COX-2, and c-fos	10.1007/s00210-017-1388-x	2017-02-13	2017-06-02	109	2151	uol.com.br	No	Brazil	No	No	481	10	0	0
38	No	Eburicoic acid from Laetiporus sulphureus (Bull.:Fr.) Murrill attenuates inflammatory responses through inhibiting LPS-induced activation of PI3K/Akt/mTOR/NF-κB pathways in RAW264.7 cells	10.1007/s00210-017-1382-3	2016-12-08	2017-06-02	176	2151	163.com	No	China	No	No	792	17	0	0
39	No	Quercetin and tin protoporphyrin attenuate hepatic ischemia reperfusion injury: role of HO-1	10.1007/s00210-017-1389-9	2017-03-15	2017-06-06	83	2147	yahoo.com	No	Egypt	No	No	658	22	0	0
40	No	Probable mechanisms involved in the antipsychotic-like activity of methyl jasmonate in mice	10.1007/s00210-017-1386-z	2017-04-07	2017-06-13	67	2140	yahoo.com	No	Nigeria	No	No	255	7	0	0
41	No	Gallic and ellagic acids: two natural immunomodulator compounds solve infection of macrophages by Leishmania major	10.1007/s00210-017-1387-y	2017-01-22	2017-06-22	151	2131	ufpi.edu.br	NA	Brazil	No	No	921	26	0	0
42	No	Cytoprotective effects of diallyl trisulfide against valproate-induced hepatotoxicity: new anticonvulsant strategy	10.1007/s00210-017-1393-0	2017-03-27	2017-06-23	88	2130	gmail.com	No	Egypt	No	No	514	12	1	0
43	Yes	Antioxidant and antiapoptotic actions of selegiline protect against 3-NP-induced neurotoxicity in rats	10.1007/s00210-017-1392-1	2017-01-02	2017-06-23	172	2130	pharma.asu.edu.eg	NA	Egypt	No	No	451	6	0	0
44	No	Rho-kinase and the nitric oxide pathway modulate basilar arterial reactivity to acetylcholine and angiotensin II in streptozotocin-induced diabetic mice	10.1007/s00210-017-1396-x	2016-10-21	2017-06-27	249	2126	vet.kagoshima-u.ac.jp	NA	Japan	No	No	465	7	0	0
45	No	Differences in the renal antifibrotic cGMP/cGKI-dependent signaling of serelaxin, zaprinast, and their combination	10.1007/s00210-017-1394-z	2017-03-15	2017-06-28	105	2125	chemie.uni-regensburg.de	NA	Germany	No	Yes	526	6	0	0
46	No	Neuroprotective effects of AT1 receptor antagonists after experimental ischemic stroke: what is important?	10.1007/s00210-017-1395-y	2016-09-20	2017-07-02	285	2121	pharmakologie.uni-kiel.de	NA	Germany	No	Yes	479	8	0	0
47	No	Prostanoid EP3 receptor agonist sulprostone enhances pacemaker activity of colonic interstitial cells of Cajal	10.1007/s00210-017-1398-8	2017-03-19	2017-07-06	109	2117	chosun.ac.kr	Yes	South Korea	No	No	404	2	0	0
48	No	Neuroprotective effects of vitamin D alone or in combination with lamotrigine against lithium-pilocarpine model of status epilepticus in rats	10.1007/s00210-017-1400-5	2017-04-25	2017-07-07	73	2116	gmail.com	No	Egypt,Saudi Arabia	Yes	No	935	8	0	0
49	No	Effect of arteether and pyrimethamine coadministration on the pharmacokinetic and pharmacodynamic profile of ormeloxifene	10.1007/s00210-017-1401-4	2017-04-24	2017-07-08	75	2115	cdri.res.in	NA	India,United States	Yes	Yes	255	0	0	0
50	No	Desensitization of the human 5-HT4 receptor in isolated atria of transgenic mice	10.1007/s00210-017-1403-2	2017-06-14	2017-07-08	24	2115	medizin.uni-halle.de	NA	Germany	No	Yes	389	13	0	0
51	No	Identification of morin as an agonist of imidazoline I-3 receptor for insulin secretion in diabetic rats	10.1007/s00210-017-1399-7	2017-04-12	2017-07-08	87	2115	yahoo.com.tw	NA,No	Taiwan	No	No	306	1	0	0
52	No	Cytotoxicity against tumor cell lines and anti-inflammatory properties of chitinases from Calotropis procera latex	10.1007/s00210-017-1397-9	2017-02-16	2017-07-11	145	2112	gmail.com	Yes,No	Brazil,United Kingdom	Yes	No	536	13	0	0
53	No	Highly selective CB2 receptor agonist A836339 has gastroprotective effect on experimentally induced gastric ulcers in mice	10.1007/s00210-017-1402-3	2017-04-25	2017-07-14	80	2109	umed.lodz.pl	NA	Belgium,Germany,Poland	Yes	No	591	11	0	0
54	No	The triterpenoid alpha, beta-amyrin prevents the impaired aortic vascular reactivity in high-fat diet-induced obese mice	10.1007/s00210-017-1404-1	2017-02-23	2017-07-17	144	2106	gmail.com	No	Brazil	No	No	452	4	0	1
55	No	Evidence for the involvement of the GABAergic, but not serotonergic transmission in the anxiolytic-like effect of bisabolol in the mouse elevated plus maze	10.1007/s00210-017-1405-0	2017-04-12	2017-07-20	99	2103	ausmt.ac.ir	NA	Iran	No	No	770	11	0	0
56	No	PK/PD studies on non-selective PDE inhibitors in rats using cAMP as a marker of pharmacological response	10.1007/s00210-017-1406-z	2017-04-13	2017-07-20	98	2103	uj.edu.pl	Yes	Poland	No	Yes	2407	12	0	0
57	No	Effect of asiatic acid on the Ang II-AT1R-NADPH oxidase-NF-κB pathway in renovascular hypertensive rats	10.1007/s00210-017-1408-x	2017-05-09	2017-07-21	73	2102	kku.ac.th	Yes	Thailand	No	Yes	696	29	0	0
58	No	Anticancer activity of salicin and fenofibrate	10.1007/s00210-017-1407-y	2017-01-29	2017-07-21	173	2102	yahoo.com	No	Egypt,Oman,Saudi Arabia	Yes	No	849	11	1	0
59	No	Ursolic acid activates the TGR5 receptor to enhance GLP-1 secretion in type 1-like diabetic rats	10.1007/s00210-017-1409-9	2017-03-23	2017-07-30	129	2093	mail.cjcu.edu.tw	NA	Japan,Taiwan	Yes	No	910	14	0	0
60	No	Propolis alleviates concanavalin A-induced hepatitis by modulating cytokine secretion and inhibition of reactive oxygen species	10.1007/s00210-017-1410-3	2017-05-05	2017-07-31	87	2092	yahoo.com	No	Egypt	No	No	540	15	0	0
61	No	Calcineurin inhibitors regulate fibroblast growth factor 23 (FGF23) synthesis	10.1007/s00210-017-1411-2	2017-05-22	2017-07-31	70	2092	landw.uni-halle.de	NA	Germany	No	Yes	843	10	0	0
62	No	A marginal anticancer effect of regorafenib on pancreatic carcinoma cells in vitro, ex vivo, and in vivo	10.1007/s00210-017-1412-1	2016-11-23	2017-08-04	254	2088	med.uni-muenchen.de	NA	China,Germany,Russia	Yes	Yes	672	5	4	0
63	No	Liraglutide ameliorates cardiotoxicity induced by doxorubicin in rats through the Akt/GSK-3β signaling pathway	10.1007/s00210-017-1414-z	2017-05-08	2017-08-05	89	2087	hotmail.com	No	Egypt	No	No	863	17	0	0
64	No	The anti-influenza drug oseltamivir reduces atrial fibrillation in an experimental whole-heart model	10.1007/s00210-017-1415-y	2017-05-16	2017-08-06	82	2086	ukmuenster.de	NA	Germany	No	No	368	7	0	0
65	No	T3 peptide, a fragment of tumstatin, stimulates proliferation and migration of cardiac fibroblasts through activation of Akt signaling pathway	10.1007/s00210-017-1413-0	2017-03-06	2017-08-07	154	2085	vmas.kitasato-u.ac.jp	NA	Japan	No	Yes	592	17	0	0
66	No	Anti-nociceptive effect of stigmasterol in mouse models of acute and chronic pain	10.1007/s00210-017-1416-x	2017-01-25	2017-08-18	205	2074	gmail.com	No,No	Brazil	No	No	621	32	0	0
67	No	Cannabinoid receptor agonist WIN55,212-2 and fatty acid amide hydrolase inhibitor URB597 ameliorate neuroinflammatory responses in chronic cerebral hypoperfusion model by blocking NF-κB pathways	10.1007/s00210-017-1417-9	2017-03-14	2017-08-19	158	2073	163.com	No	China	No	No	624	18	0	0
68	No	A synthetic cannabinoid JWH-210 reduces lymphoid organ weights and T-cell activator levels in mice via CB2 receptors	10.1007/s00210-017-1418-8	2017-05-18	2017-08-22	96	2070	wku.ac.kr	NA,Yes	South Korea	No	Yes	292	3	0	0
69	No	Bufalin attenuates cancer-induced pain and bone destruction in a model of bone cancer	10.1007/s00210-017-1419-7	2017-04-24	2017-08-24	122	2068	163.com	No,No	China	No	No	685	6	1	0
70	No	Polychlorinated biphenyl 19 blocks the most common form of store-operated Ca2+ entry through Orai	10.1007/s00210-017-1420-1	2016-11-14	2017-09-01	291	2060	snu.ac.kr	Yes,Yes	South Korea	No	Yes	421	3	0	0
71	No	Cativic acid-caffeic acid hybrid exerts cytotoxic effects and induces apoptotic death in human neuroblastoma cells	10.1007/s00210-017-1421-0	2017-04-19	2017-09-05	139	2056	criba.edu.ar	NA	Argentina	No	No	285	4	0	0
72	No	Antidepressants inhibit Nav1.3, Nav1.7, and Nav1.8 neuronal voltage-gated sodium channels more potently than Nav1.2 and Nav1.6 channels expressed in Xenopus oocytes	10.1007/s00210-017-1424-x	2017-05-19	2017-09-14	118	2047	med.uoeh-u.ac.jp	NA	Japan	No	Yes	974	14	0	0
73	No	Probucol prevents the attenuation of β2-adrenoceptor-mediated vasodilation of retinal arterioles in diabetic rats	10.1007/s00210-017-1423-y	2017-05-01	2017-09-14	136	2047	pharm.kitasato-u.ac.jp	NA	Japan	No	No	268	5	0	0
74	No	Pharmacological investigations on mast cell stabilizer and histamine receptor antagonists in vincristine-induced neuropathic pain	10.1007/s00210-017-1426-8	2017-06-24	2017-09-15	83	2046	yahoo.co.in	No	India	No	Yes	545	15	0	0
75	No	Frequency-dependent effects of omecamtiv mecarbil on cell shortening of isolated canine ventricular cardiomyocytes	10.1007/s00210-017-1422-z	2017-04-04	2017-09-22	171	2039	med.unideb.hu	NA	Hungary	No	No	802	27	0	0
76	No	Oral thymoquinone administration ameliorates: the effect of cisplatin on brush border membrane enzymes, energy metabolism, and redox status in rat kidney	10.1007/s00210-017-1428-6	2017-07-09	2017-09-24	77	2037	gmail.com	No	India	No	Yes	312	6	1	0
77	No	Coupling biological detection to liquid chromatography: a new tool in drug discovery	10.1007/s00210-017-1432-x	2017-07-10	2017-10-23	105	2008	ull.es	Yes	Paraguay,Spain,United States	Yes	No	245	2	0	0
78	No	The adverse drug reaction reporting assignment for specialist oncology nurses: a preliminary evaluation of quality, relevance and educational value in a prospective cohort study	10.1007/s00210-017-1430-z	2017-07-07	2017-10-23	108	2008	vumc.nl	NA	Netherlands	No	No	2211	12	0	0
79	No	Effects of genistein on pentylenetetrazole-induced behavioral and neurochemical deficits in ovariectomized rats	10.1007/s00210-017-1435-7	2017-07-07	2017-10-25	110	2006	gmail.com	No	Egypt	No	No	465	13	1	0
80	No	Study on the effect of EMD386088, a 5-HT6 receptor partial agonist, in enhancing the anti-immobility action of some antidepressants in rats	10.1007/s00210-017-1431-y	2017-08-07	2017-10-27	81	2004	uj.edu.pl	Yes	Poland	No	No	1379	5	0	0
81	No	Baicalin alleviates oxidative stress damage in trabecular meshwork cells in vitro	10.1007/s00210-017-1433-9	2017-07-21	2017-10-28	99	2003	163.com	No	China	No	No	552	14	0	0
82	No	All-trans-retinoic acid ameliorates doxorubicin-induced cardiotoxicity: in vivo potential involvement of oxidative stress, inflammation, and apoptosis via caspase-3 and p53 down-expression	10.1007/s00210-017-1437-5	2017-09-11	2017-10-30	49	2001	vetmed.dmu.edu.eg	NA	Egypt	No	No	1434	35	0	1
83	No	The cathepsin B inhibitor z-FA-CMK induces cell death in leukemic T cells via oxidative stress	10.1007/s00210-017-1436-6	2017-05-02	2017-10-31	182	2000	monash.edu	Yes	Malaysia	No	Yes	397	3	0	0
84	No	Assessment of hepatotoxicity of first-line anti-tuberculosis drugs on Wistar rats	10.1007/s00210-017-1434-8	2017-06-27	2017-11-09	135	1991	pu.ac.in	NA	India	No	No	609	11	0	0
85	No	Modulation of CYP3A enzyme activity by diosmin and its consequence on carbamazepine pharmacokinetics in rats	10.1007/s00210-017-1439-3	2017-09-07	2017-11-14	68	1986	gmail.com	No	India	No	No	524	11	0	0
86	No	Novel and effective synthesis protocol of AgNPs functionalized using L-cysteine as a potential drug carrier	10.1007/s00210-017-1440-x	2017-08-08	2017-11-16	100	1984	agh.edu.pl	Yes	Poland	No	No	1854	9	0	0
87	No	The effect of vitamin U on the lung tissue of pentyleneterazole-induced seizures in rats	10.1007/s00210-017-1447-3	2017-09-29	2017-12-07	69	1963	yahoo.com	No	Turkey	No	Yes	637	6	0	1
88	No	Evidence for the involvement of opioid system in the antidepressant-like effect of ascorbic acid	10.1007/s00210-017-1446-4	2017-09-04	2017-12-08	95	1962	hotmail.com	No	Brazil	No	Yes	567	10	0	0
89	No	Pharmacokinetic study of tianeptine and its active metabolite MC5 in rats following different routes of administration using a novel liquid chromatography tandem mass spectrometry analytical method	10.1007/s00210-017-1448-2	2017-09-01	2017-12-12	102	1958	uj.edu.pl	Yes	Poland	No	Yes	3215	4	0	1
90	No	Transient receptor potential vanilloid-3 (TRPV3) activation plays a central role in cardiac fibrosis induced by pressure overload in rats via TGF-β1 pathway	10.1007/s00210-017-1443-7	2017-01-01	2017-12-16	349	1954	163.com	No	China	No	No	617	18	1	0
91	No	A new piperazine derivative: 1-(4-(3,5-di-tert-butyl-4-hydroxybenzyl) piperazin-1-yl)-2-methoxyethan-1-one with antioxidant and central activity	10.1007/s00210-017-1451-7	2017-07-12	2017-12-19	160	1951	ufg.br	Yes	Brazil	No	No	549	8	0	0
92	No	Schisandrin C enhances mitochondrial biogenesis and autophagy in C2C12 skeletal muscle cells: potential involvement of anti-oxidative mechanisms	10.1007/s00210-017-1449-1	2017-07-26	2017-12-19	146	1951	chonbuk.ac.kr	Yes	South Korea	No	No	935	18	0	0
93	No	Apigenin reduces the Toll-like receptor-4-dependent activation of NF-κB by suppressing the Akt, mTOR, JNK, and p38-MAPK	10.1007/s00210-017-1454-4	2017-09-11	2017-12-20	100	1950	cau.ac.kr	Yes	South Korea	No	Yes	567	10	0	0
94	No	Sarsasapogenin suppresses Aβ overproduction induced by high glucose in HT-22 cells	10.1007/s00210-017-1445-5	2017-08-30	2017-12-23	115	1947	xzhmu.edu.cn	NA,NA	China	No	No	601	11	0	0
95	No	Betulinic acid alleviates dextran sulfate sodium-induced colitis and visceral pain in mice	10.1007/s00210-017-1455-3	2017-05-19	2017-12-26	221	1944	gmail.com	No	India	No	No	644	16	0	0
96	No	NK2 and NK1 receptor-mediated effects of NKA and analogs on colon, bladder, and arterial pressure in anesthetized dogs	10.1007/s00210-017-1458-0	2017-09-20	2017-12-26	97	1944	dignifytherapeutics.com	NA	United States	No	No	320	9	0	0
97	No	Omega-3 fatty acids supplementation with lithium and aripiprazole for improving the balance of circulating hormones and brain neurotransmitters in manic mice model	10.1007/s00210-017-1460-6	2017-07-12	2017-12-30	171	1940	yahoo.com	No,No	India,South Africa	Yes	No	471	0	0	0
98	No	DL-3-n-Butylphthalide reduces atrial fibrillation susceptibility by inhibiting atrial structural remodeling in rats with heart failure	10.1007/s00210-017-1457-1	2017-09-14	2017-12-30	107	1940	gmail.com	NA,No	China	No	Yes	646	18	0	0
99	No	Modulation of the IL-23/IL-17 axis by fenofibrate ameliorates the ovalbumin/lipopolysaccharide-induced airway inflammation and bronchial asthma in rats	10.1007/s00210-017-1459-z	2017-10-22	2017-12-30	69	1940	yahoo.com	No	Egypt	No	No	925	18	0	0
100	No	Dose adjustment of cisplatin, etoposide, and ifosfamide according to kidney function: a retrospective analysis and implications for medication safety	10.1007/s00210-017-1456-2	2017-08-20	2018-01-02	135	1937	fau.de	Yes	Germany	No	No	599	2	0	0
101	No	Oral Nigella sativa oil and thymoquinone administration ameliorates the effect of long-term cisplatin treatment on the enzymes of carbohydrate metabolism, brush border membrane, and antioxidant defense in rat intestine	10.1007/s00210-017-1444-6	2017-08-26	2018-01-04	131	1935	gmail.com	No	India	No	Yes	438	18	0	0
102	No	Nebivolol, a β-blocker abrogates streptozotocin-induced behavioral, biochemical, and neurophysiological deficit by attenuating oxidative-nitrosative stress: a possible target for the prevention of diabetic neuropathy	10.1007/s00210-017-1450-8	2016-07-26	2018-01-11	534	1928	gmail.com	No	India	No	No	387	5	1	0
103	No	Carrier-mediated uptake of clonidine in cultured human lung cells	10.1007/s00210-018-1467-7	2017-10-03	2018-01-19	108	1920	univ-rennes1.fr	Yes	France	No	Yes	412	3	0	0
104	No	Endothelin-1-induced hypertrophic alterations and heme oxygenase-1 expression in cardiomyoblasts are counteracted by beta estradiol: in vitro and in vivo studies	10.1007/s00210-018-1462-z	2017-10-10	2018-01-21	103	1918	pharm.unideb.hu	NA	Hungary	No	No	1965	7	1	0
105	No	Catechin supplementation prevents kidney damage in rats repeatedly exposed to cadmium through mitochondrial protection	10.1007/s00210-018-1468-6	2017-10-13	2018-01-22	101	1917	gmail.com	No	Thailand	No	Yes	737	30	0	0
106	No	Effects of the SGLT2 inhibitor ipragliflozin on various diabetic symptoms and progression of overt nephropathy in type 2 diabetic mice	10.1007/s00210-018-1469-5	2017-09-05	2018-01-26	143	1913	jp.astellas.com	NA	Japan	No	Yes	850	4	0	0
107	No	Metformin potentiates cognitive and antidepressant effects of fluoxetine in rats exposed to chronic restraint stress and high fat diet: potential involvement of hippocampal c-Jun repression	10.1007/s00210-018-1466-8	2017-09-30	2018-01-29	121	1910	gmail.com	No	Egypt	No	Yes	960	21	1	0
108	No	Methamphetamine withdrawal induces activation of CRF neurons in the brain stress system in parallel with an increased activity of cardiac sympathetic pathways	10.1007/s00210-018-1470-z	2017-10-04	2018-01-30	118	1909	um.es	Yes	Spain,United Kingdom,United States	Yes	Yes	659	7	0	0
109	No	Novel derivatives of 1,2,3-triazole, cannabinoid-1 receptor ligands modulate gastrointestinal motility in mice	10.1007/s00210-018-1465-9	2017-08-16	2018-02-05	173	1903	med.uni-muenchen.de	NA	Canada,Germany,Poland,Taiwan	Yes	No	410	2	0	0
110	No	Improved neuroprotective effect of resveratrol nanoparticles as evinced by abrogation of rotenone-induced behavioral deficits and oxidative and mitochondrial dysfunctions in rat model of Parkinson’s disease	10.1007/s00210-018-1474-8	2017-10-08	2018-02-06	121	1902	gmail.com	No	India	No	No	898	45	0	0
111	No	Effects of 4,9-anhydrotetrodotoxin on voltage-gated Na+ channels of mouse vas deferens myocytes and recombinant NaV1.6 channels	10.1007/s00210-018-1476-6	2017-12-19	2018-02-16	59	1892	cc.saga-u.ac.jp	NA	Japan	No	No	414	1	0	0
112	No	Diabetes modifies the role of prostanoids and potassium channels which regulate the hypereactivity of the rabbit renal artery to BNP	10.1007/s00210-018-1478-4	2017-09-21	2018-02-21	153	1887	uv.es	Yes	Spain	No	No	302	1	0	0
113	No	Increased Gi protein signaling potentiates the negative chronotropic effect of adenosine in the SHR right atrium	10.1007/s00210-018-1482-8	2017-11-20	2018-02-22	94	1886	unifesp.br	NA,NA	Brazil	No	No	281	2	0	0
114	No	Pharmacological inhibition of IL-6 trans-signaling improves compromised fracture healing after severe trauma	10.1007/s00210-018-1483-7	2018-02-05	2018-03-01	24	1879	uni-ulm.de	Yes	Germany	No	Yes	3067	31	0	0
115	No	Apigenin, a dietary flavonoid, induces apoptosis, DNA damage, and oxidative stress in human breast cancer MCF-7 and MDA MB-231 cells	10.1007/s00210-018-1486-4	2017-09-27	2018-03-14	168	1866	imi.hr	NA	Croatia	No	Yes	1583	46	0	0
116	No	The growth inhibitory effect of gambogic acid on pancreatic cancer cells	10.1007/s00210-018-1485-5	2017-10-27	2018-03-15	139	1865	yahoo.com	No	Egypt,Germany,Oman	Yes	No	723	13	0	0
117	No	Phosphodiesterase PDE2 activity, increased by isoprenaline, does not reduce β-adrenoceptor-mediated chronotropic and inotropic effects in rat heart	10.1007/s00210-018-1480-x	2017-09-26	2018-03-19	174	1861	um.es	Yes	Spain	No	No	547	7	0	0
118	No	Mechanism of vasorelaxation induced by 3′-hydroxy-5,6,7,4′-tetramethoxyflavone in the rats aortic ring assay	10.1007/s00210-018-1481-9	2017-10-11	2018-03-19	159	1861	yahoo.com	No	China,Malaysia	Yes	Yes	366	5	0	0
119	No	An integrated approach to elucidate signaling pathways of dioscin-induced apoptosis, energy metabolism and differentiation in acute myeloid leukemia	10.1007/s00210-018-1484-6	2017-08-01	2018-03-28	239	1852	ntu.edu.tw	No,Yes	Taiwan	No	Yes	470	9	1	1
120	No	Effectiveness of arginase inhibitors against experimentally induced stroke	10.1007/s00210-018-1489-1	2017-12-31	2018-03-29	88	1851	ut.edu.sa	Yes	Egypt,Saudi Arabia	Yes	No	573	12	0	0
121	No	DL-3-n-butylphthalide improves ventricular function, and prevents ventricular remodeling and arrhythmias in post-MI rats	10.1007/s00210-018-1490-8	2017-12-27	2018-03-30	93	1850	gmail.com	No	China	No	Yes	528	12	0	0
122	No	Indole-3-carbinol improves neurobehavioral symptoms in a cerebral ischemic stroke model	10.1007/s00210-018-1488-2	2017-11-22	2018-03-30	128	1850	iitbhu.ac.in	NA	India	No	Yes	724	19	0	0
123	No	Sodium selenite ameliorates both intestinal and extra-intestinal changes in acetic acid-induced colitis in rats	10.1007/s00210-018-1491-7	2018-01-04	2018-04-14	100	1835	hotmail.com	No	Egypt	No	No	534	6	0	0
124	No	Gallic acid, a phenolic compound isolated from Mimosa bimucronata (DC.) Kuntze leaves, induces diuresis and saluresis in rats	10.1007/s00210-018-1502-8	2018-02-14	2018-04-16	61	1833	yahoo.com.br	No	Brazil	No	Yes	456	11	1	0
125	No	Suppression of glutathione S-transferases potentiates the cytotoxic effect of phenethyl isothiocyanate in cholangiocarcinoma cells	10.1007/s00210-018-1492-6	2017-12-27	2018-04-17	111	1832	kku.ac.th	Yes	Thailand	No	No	343	0	0	0
126	No	Calpain inhibition attenuates bleomycin-induced pulmonary fibrosis via switching the development of epithelial-mesenchymal transition	10.1007/s00210-018-1499-z	2018-02-14	2018-04-18	63	1831	126.com	No	China	No	Yes	2321	20	0	0
127	No	Protective effect of vinpocetine against neurotoxicity of manganese in adult male rats	10.1007/s00210-018-1498-0	2018-01-22	2018-04-18	86	1831	yahoo.com	No	Egypt	No	No	600	24	0	0
128	No	Lixisenatide, a novel GLP-1 analog, protects against cerebral ischemia/reperfusion injury in diabetic rats	10.1007/s00210-018-1497-1	2018-01-10	2018-04-18	98	1831	mu.edu.eg	NA	Egypt	No	No	616	21	0	0
129	No	Luteolin alleviates cardiac ischemia/reperfusion injury in the hypercholesterolemic rat via activating Akt/Nrf2 signaling	10.1007/s00210-018-1496-2	2018-01-06	2018-04-18	102	1831	163.com	No	China	No	No	560	19	0	0
130	No	Scutellarin suppresses neuroinflammation via the inhibition of the AKT/NF-κB and p38/JNK pathway in LPS-induced BV-2 microglial cells	10.1007/s00210-018-1503-7	2017-12-24	2018-04-21	118	1828	hbtcm.edu.cn	NA	China	No	No	691	22	0	0
131	No	Effects of the monoamine stabilizer (−)-OSU6162 on locomotor and sensorimotor responses predictive of antipsychotic activity	10.1007/s00210-018-1500-x	2018-02-19	2018-04-24	64	1825	icb.ufmg.br	NA,NA	Brazil	No	No	335	4	0	0
132	No	Protective effect of nerolidol-loaded in nanospheres against cerebral damage caused by Trypanosoma evansi	10.1007/s00210-018-1504-6	2018-02-19	2018-04-24	64	1825	gmail.com	No	Brazil	No	Yes	220	4	0	0
133	No	Contractile responses in intact and mucosa-denuded human ureter—a comparison with urinary bladder detrusor preparations	10.1007/s00210-018-1505-5	2017-12-10	2018-04-28	139	1821	uniklinikum-dresden.de	NA	Denmark,Germany	Yes	Yes	307	3	0	0
134	No	Curcumin protects heart tissue against irinotecan-induced damage in terms of cytokine level alterations, oxidative stress, and histological damage in rats	10.1007/s00210-018-1495-3	2017-12-17	2018-05-02	136	1817	gmail.com	No	Turkey	No	Yes	504	16	0	0
135	No	Decreased contraction induced by endothelium-derived contracting factor in prolonged treatment of rat renal artery with endoplasmic reticulum stress inducer	10.1007/s00210-018-1508-2	2018-01-22	2018-05-04	102	1815	hoshi.ac.jp	Yes,Yes	Japan	No	Yes	265	2	0	0
136	No	Cardioprotective effect of zingerone against oxidative stress, inflammation, and apoptosis induced by cisplatin or gamma radiation in rats	10.1007/s00210-018-1506-4	2018-01-19	2018-05-07	108	1812	sci.asu.edu.eg	NA	Egypt	No	No	891	35	1	0
137	No	Neuroprotective evidence of alpha-lipoic acid and desvenlafaxine on memory deficit in a neuroendocrine model of depression	10.1007/s00210-018-1509-1	2017-08-07	2018-05-07	273	1812	yahoo.com.br	No	Brazil,France	Yes	No	619	7	0	0
138	No	Molecular basis for the sensitivity of TRP channels to polyunsaturated fatty acids	10.1007/s00210-018-1507-3	2018-04-16	2018-05-08	22	1811	uni-tuebingen.de	NA,Yes	Germany	No	Yes	1670	1	0	0
139	No	Cisplatin increases the number of enterochromaffin cells containing substance P in rat intestine	10.1007/s00210-018-1493-5	2017-10-17	2018-05-15	210	1804	hoku-iryo-u.ac.jp	Yes	Japan	No	No	435	13	0	0
140	No	Successful overexpression of wild-type inhibitor-2 of PP1 in cardiovascular cells	10.1007/s00210-018-1515-3	2018-04-14	2018-05-24	40	1795	medizin.uni-halle.de	NA	Germany	No	Yes	454	6	0	0
141	No	The histamine H3 receptor inverse agonist pitolisant reduces body weight in obese mice	10.1007/s00210-018-1516-2	2018-01-12	2018-05-25	133	1794	uj.edu.pl	Yes	Poland	No	No	2108	14	0	0
142	No	cUMP hydrolysis by PDE3B	10.1007/s00210-018-1512-6	2017-12-18	2018-05-28	161	1791	mh-hannover.de	Yes	Germany	No	No	484	3	0	0
143	No	Colorectal and cardiovascular effects of [Lys5,MeLeu9,Nle10]-NKA(4-10) in anesthetized macaques	10.1007/s00210-018-1520-6	2018-04-05	2018-06-01	57	1787	dignifytherapeutics.com	NA	United States	No	Yes	158	5	0	0
144	No	Cobalt treatment does not prevent glomerular morphological alterations in type 1 diabetic rats	10.1007/s00210-018-1511-7	2018-02-22	2018-06-02	100	1786	hotmail.com	No	India	No	No	330	7	0	0
145	No	Protective effects of amifostine, curcumin, and melatonin against cisplatin-induced acute kidney injury	10.1007/s00210-018-1514-4	2018-03-09	2018-06-02	85	1786	hotmail.com	No	Turkey	No	No	1470	38	0	0
146	No	Mitigation of cisplatin-induced peripheral neuropathy by canagliflozin in rats	10.1007/s00210-018-1521-5	2018-03-25	2018-06-03	70	1785	yahoo.com	No	Egypt	No	No	735	16	0	0
147	No	A population pharmacodynamic model characterizing neutropenia associated with pegylated interferon alpha 2-a therapy in patients with chronic hepatitis C viral infection	10.1007/s00210-018-1517-1	2017-12-01	2018-06-05	186	1783	ju.edu.jo	Yes	Jordan	No	Yes	302	1	0	0
148	No	Pharmacokinetics, metabolism, bioavailability, tissue distribution and excretion studies of 16α-hydroxycleroda-3, 13(14) Z -dien-15, 16-olide—a novel HMG-CoA reductase inhibitor	10.1007/s00210-018-1518-0	2018-03-15	2018-06-06	83	1782	gmail.com	No	India	No	No	358	6	0	0
149	No	Cardiovascular effects of cisapride and prucalopride on human 5-HT4 receptors in transgenic mice	10.1007/s00210-018-1519-z	2018-04-24	2018-06-09	46	1779	medizin.uni-halle.de	NA	Germany	No	Yes	349	6	0	0
150	No	Ellagic acid prevents dementia through modulation of PI3-kinase-endothelial nitric oxide synthase signalling in streptozotocin-treated rats	10.1007/s00210-018-1524-2	2018-02-25	2018-06-15	110	1773	rediffmail.com	No	India	No	Yes	358	11	0	0
151	No	Modulation of brain ACE and ACE2 may be a promising protective strategy against cerebral ischemia/reperfusion injury: an experimental trial in rats	10.1007/s00210-018-1523-3	2018-03-09	2018-06-17	100	1771	yahoo.com	No	Egypt	No	No	956	22	0	0
152	No	Cardioprotective and functional effects of levosimendan and milrinone in mice with cecal ligation and puncture-induced sepsis	10.1007/s00210-018-1527-z	2018-06-05	2018-06-20	15	1768	med.u-toyama.ac.jp	NA	Japan	No	No	760	18	0	0
153	No	Interaction of soy isoflavones and their main metabolites with hOATP2B1 transporter	10.1007/s00210-018-1528-y	2018-01-08	2018-06-22	165	1766	faf.cuni.cz	NA	Czech Republic	No	Yes	648	5	0	0
154	No	Antioxidant resveratrol protects against copper oxide nanoparticle toxicity in vivo	10.1007/s00210-018-1526-0	2018-01-06	2018-06-23	168	1765	uaf.edu.pk	Yes	Pakistan	No	Yes	685	15	1	0
155	No	Characterization of methanthelinium binding and function at human M1–M5 muscarinic acetylcholine receptors	10.1007/s00210-018-1525-1	2018-03-23	2018-06-24	93	1764	uni-bonn.de	Yes	Germany	No	Yes	419	0	0	0
156	No	Inactivation of MAPK in epididymal fat and amelioration of triglyceride secretion by injection of GRK2 siRNA in ob/ob mice	10.1007/s00210-018-1530-4	2018-02-16	2018-06-26	130	1762	hoshi.ac.jp	Yes	Japan	No	No	350	4	0	1
157	No	Sodium valproate ameliorates memory impairment and reduces the elevated levels of apoptotic caspases in the hippocampus of diabetic mice	10.1007/s00210-018-1531-3	2018-04-12	2018-07-04	83	1754	arakmu.ac.ir	Yes	Iran	No	Yes	226	3	0	0
158	No	Thalidomide remodels developing heart in chick embryo: discovery of a thalidomide mediated hematoma in heart muscle	10.1007/s00210-018-1532-2	2018-05-02	2018-07-07	66	1751	yahoo.ca	No	India	No	Yes	623	6	0	0
159	No	The modulatory role of accumbens and hippocampus D2 receptors in anxiety and memory	10.1007/s00210-018-1534-0	2018-01-07	2018-07-13	187	1745	znu.ac.ir	Yes	Iran	No	No	493	6	0	0
160	No	Cardiovascular pharmacology of K2P17.1 (TASK-4, TALK-2) two-pore-domain K+ channels	10.1007/s00210-018-1535-z	2018-03-06	2018-07-14	130	1744	med.uni-heidelberg.de	NA	Germany,United States	Yes	No	597	4	0	0
161	No	Neuroprotective effect of vildagliptin against cerebral ischemia in rats	10.1007/s00210-018-1537-x	2018-03-22	2018-07-18	118	1740	hotmail.com	No	Egypt	No	Yes	830	33	0	0
162	No	A comparison between the effects of ochratoxin A and aristolochic acid on the inflammation and oxidative stress in the liver and kidney of weanling piglets	10.1007/s00210-018-1538-9	2018-03-05	2018-07-22	139	1736	ibna.ro	NA	Romania	No	Yes	736	19	0	0
163	No	Involvement of TRPM4 in detrusor overactivity following spinal cord transection in mice	10.1007/s00210-018-1542-0	2018-05-17	2018-07-27	71	1731	pitt.edu	Yes	United States	No	Yes	447	12	1	0
164	No	Activation of NQO-1 mediates the augmented contractions of isolated arteries due to biased activity of soluble guanylyl cyclase in their smooth muscle	10.1007/s00210-018-1548-7	2018-06-28	2018-07-30	32	1728	hku.hk	Yes	China	No	Yes	329	3	0	0
165	No	Cinnamaldehyde exerts vasculoprotective effects in hypercholestrolemic rabbits	10.1007/s00210-018-1547-8	2018-03-29	2018-07-30	123	1728	gmail.com	No	Egypt	No	Yes	482	13	0	1
166	No	Enhancement of glyoxalase 1, a polyfunctional defense enzyme, by quercetin in the brain in streptozotocin-induced diabetic rats	10.1007/s00210-018-1543-z	2018-03-15	2018-07-30	137	1728	xzhmu.edu.cn	NA,NA	China	No	No	488	21	0	0
167	No	Perindopril regulates the inflammatory mediators, NF-κB/TNF-α/IL-6, and apoptosis in cisplatin-induced renal dysfunction	10.1007/s00210-018-1550-0	2018-06-25	2018-07-31	36	1727	azhar.edu.eg	Yes	Egypt	No	No	521	11	0	0
168	No	Glibenclamide protects against thioacetamide-induced hepatic damage in Wistar rat: investigation on NLRP3, MMP-2, and stellate cell activation	10.1007/s00210-018-1540-2	2018-02-12	2018-07-31	169	1727	gmail.com	No	India	No	No	854	23	1	0
169	No	Suppressive effect of Rho-kinase inhibitors Y-27632 and fasudil on spike-and-wave discharges in genetic absence epilepsy rats from Strasbourg (GAERS)	10.1007/s00210-018-1546-9	2018-03-13	2018-08-02	142	1725	marmara.edu.tr	Yes	Turkey	No	No	687	7	0	0
170	No	Endothelium-independent vasodilator effect of isocorynoxeine in vitro isolated from the hook of Uncaria rhynchophylla (Miquel)	10.1007/s00210-018-1536-y	2017-12-08	2018-08-02	237	1725	mail.xjtu.edu.cn	NA	China	No	Yes	479	6	0	0
171	No	Pharmacological properties of ASP7657, a novel, potent, and selective prostaglandin EP4 receptor antagonist	10.1007/s00210-018-1545-x	2018-06-01	2018-08-03	63	1724	astellas.com	NA	Japan	No	Yes	574	2	0	0
172	No	Vinpocetine halts ketamine-induced schizophrenia-like deficits in rats: impact on BDNF and GSK-3β/β-catenin pathway	10.1007/s00210-018-1552-y	2018-04-16	2018-08-06	112	1721	yahoo.com	No	Egypt	No	Yes	880	20	2	1
173	No	Nefazodone reduces dyskinesia, but not psychosis-like behaviours, in the parkinsonian marmoset	10.1007/s00210-018-1549-6	2018-06-12	2018-08-07	56	1720	mcgill.ca	Yes	Canada	No	No	288	14	0	0
174	No	Empagliflozin, SGLT2 inhibitor, attenuates renal fibrosis in rats exposed to unilateral ureteric obstruction: potential role of klotho expression	10.1007/s00210-018-1544-y	2018-04-24	2018-08-08	106	1719	hotmail.com	No	Egypt	No	Yes	1642	36	1	0
175	No	DPCPX, a selective adenosine A1 receptor antagonist, enhances the antidepressant-like effects of imipramine, escitalopram, and reboxetine in mice behavioral tests	10.1007/s00210-018-1551-z	2018-04-26	2018-08-09	105	1718	umlub.pl	NA,NA	Poland	No	Yes	2278	15	0	0
176	No	Protocatechuic aldehyde protects against isoproterenol-induced cardiac hypertrophy via inhibition of the JAK2/STAT3 signaling pathway	10.1007/s00210-018-1556-7	2018-02-26	2018-08-21	176	1706	mail.sysu.edu.cn	Yes	China	No	Yes	729	12	0	0
177	No	Resveratrol prevents atrial fibrillation by inhibiting atrial structural and metabolic remodeling in collagen-induced arthritis rats	10.1007/s00210-018-1554-9	2018-05-26	2018-08-22	88	1705	vip.163.com	NA	China	No	Yes	745	21	0	0
178	No	Differential effects of functionally different histamine H4 receptor ligands on acute irritant dermatitis in mice	10.1007/s00210-018-1553-x	2018-05-14	2018-08-25	103	1702	unipr.it	Yes	Germany,Italy	Yes	Yes	360	0	0	0
179	No	Discovery of novel antagonists on β2-adrenoceptor from natural products using a label-free cell phenotypic assay	10.1007/s00210-018-1555-8	2018-01-24	2018-08-28	216	1699	dicp.ac.cn	No,NA	China	No	Yes	458	5	0	0
180	No	Synergistic antiproliferative effects of curcumin and celecoxib in hepatocellular carcinoma HepG2 cells	10.1007/s00210-018-1557-6	2018-03-12	2018-08-28	169	1699	damanhour.edu.eg	Yes	Egypt	No	Yes	936	22	0	1
181	No	Antitumor activity of silver nanoparticles in Ehrlich carcinoma-bearing mice	10.1007/s00210-018-1558-5	2018-07-06	2018-09-03	59	1693	sci.cu.edu.eg	NA	Egypt	No	No	565	18	2	0
182	No	Atorvastatin ameliorates the contractile dysfunction of the aorta induced by organ culture	10.1007/s00210-018-1559-4	2018-07-10	2018-09-04	56	1692	126.com	No,No	China	No	Yes	398	2	0	0
183	No	Development of perceived pharmacological deficits of medical students and alumni supports claim for continuous and more application-oriented education	10.1007/s00210-018-1563-8	2018-08-23	2018-09-07	15	1689	uni-koeln.de	Yes	Germany	No	No	276	2	0	0
184	No	Targeting HMGB1/TLR4 axis and miR-21 by rosuvastatin: role in alleviating cholestatic liver injury in a rat model of bile duct ligation	10.1007/s00210-018-1560-y	2018-07-05	2018-09-10	67	1686	hotmail.com	No	Egypt	No	Yes	403	12	1	0
185	No	Effect of canagliflozin, a sodium glucose co-transporter 2 inhibitor, on cisplatin-induced nephrotoxicity in mice	10.1007/s00210-018-1564-7	2018-05-24	2018-09-11	110	1685	hotmail.com	No	Oman,United Arab Emirates	Yes	Yes	1595	21	0	0
186	No	Anti-inflammatory and antinociceptive activities of the leaf methanol extract of Miconia minutiflora (Bonpl.) DC. and characterization of compounds by UPLC-DAD-QTOF-MS/MS	10.1007/s00210-018-1561-x	2018-06-09	2018-09-13	96	1683	pq.cnpq.br	NA	Brazil	No	Yes	492	10	0	0
187	No	Characterization of the glucosyltransferase activity of Legionella pneumophila effector SetA	10.1007/s00210-018-1562-9	2018-07-17	2018-09-17	62	1679	pharmakol.uni-freiburg.de	NA	Germany,Russia	Yes	Yes	561	6	0	0
188	No	Protective effects of protopanaxatriol on acute liver injury induced by concanavalin A	10.1007/s00210-018-1567-4	2018-05-09	2018-09-30	144	1666	outlook.com	No	China	No	No	434	3	1	0
189	No	Oral ethinylestradiol-levonorgestrel attenuates cardiac glycogen and triglyceride accumulation in high fructose female rats by suppressing pyruvate dehydrogenase kinase-4	10.1007/s00210-018-1568-3	2018-07-04	2018-10-01	89	1665	unilorin.edu.ng	Yes	Nigeria	No	No	376	11	0	0
190	No	Sodium acetate improves disrupted glucoregulation and hepatic triglyceride content in insulin-resistant female rats: involvement of adenosine deaminase and dipeptidyl peptidase-4 activities	10.1007/s00210-018-1569-2	2018-07-06	2018-10-02	88	1664	unilorin.edu.ng	Yes	Nigeria	No	No	368	5	0	0
191	No	Urotensin receptors as a new target for CLP induced septic lung injury in mice	10.1007/s00210-018-1571-8	2018-06-01	2018-10-24	145	1642	atauni.edu.tr	Yes	Turkey	No	No	828	18	0	0
192	No	After standard dosage of piperacillin plasma concentrations of drug are subtherapeutic in burn patients	10.1007/s00210-018-1573-6	2018-08-22	2018-10-27	66	1639	pharma.uni-luebeck.de	NA	Germany	No	Yes	1227	7	0	0
193	No	Angiotensin II type 1 receptor blockers decrease kynurenic acid production in rat kidney in vitro	10.1007/s00210-018-1572-7	2018-06-26	2018-10-29	125	1637	umlub.pl	NA	Poland	No	Yes	2106	5	0	0
194	No	Arsenic trioxide ameliorates murine colon inflammation through inflammatory cell enzymatic modulation	10.1007/s00210-018-1578-1	2018-08-23	2018-11-10	79	1625	hotmail.com	No	Algeria,Turkey	Yes	Yes	399	4	0	0
195	Unprovable	RETRACTED ARTICLE: Heme oxygenase-1 ameliorates hypoxia/reoxygenation via suppressing apoptosis and enhancing autophagy and cell proliferation though Sirt3 signaling pathway in H9c2 cells	10.1007/s00210-018-1575-4	2018-07-27	2018-11-10	106	1625	126.com	No,No	China	No	No	730	8	2	0
196	No	An investigation of the effects of N-acetylcysteine on radiotherapy-induced testicular injury in rats	10.1007/s00210-018-1581-6	2018-08-03	2018-11-13	102	1622	erdogan.edu.tr	Yes	Turkey	No	No	769	19	1	0
197	No	Hydrolysis of the non-canonical cyclic nucleotide cUMP by PDE9A: kinetics and binding mode	10.1007/s00210-018-1582-5	2018-09-01	2018-11-15	75	1620	mh-hannover.de	Yes	Germany	No	Yes	360	1	0	0
198	No	Casticin inhibits esophageal cancer cell proliferation and promotes apoptosis by regulating mitochondrial apoptotic and JNK signaling pathways	10.1007/s00210-018-1574-5	2018-08-21	2018-11-17	88	1618	163.com	No	China	No	Yes	475	12	0	0
199	No	Cinnamaldehyde ameliorates STZ-induced rat diabetes through modulation of IRS1/PI3K/AKT2 pathway and AGEs/RAGE interaction	10.1007/s00210-018-1583-4	2018-06-15	2018-11-20	158	1615	yahoo.com	No	Egypt	No	No	1476	28	1	0
200	No	Rutin and orlistat produce antitumor effects via antioxidant and apoptotic actions	10.1007/s00210-018-1579-0	2017-11-30	2018-11-21	356	1614	yahoo.com	No	Egypt,Oman,Saudi Arabia	Yes	Yes	1052	44	0	0
201	No	Anti-leukemia activity of 4-amino-2-aryl-6,9-dichlorobenzo[g]pteridines	10.1007/s00210-018-1587-0	2018-06-11	2018-11-21	163	1614	um.es	Yes,Yes	Spain	No	Yes	278	0	0	0
202	No	Cucurbitacin B induces mitochondrial-mediated apoptosis pathway in cholangiocarcinoma cells via suppressing focal adhesion kinase signaling	10.1007/s00210-018-1584-3	2018-07-26	2018-11-23	120	1612	kku.ac.th	Yes	Thailand	No	Yes	526	11	1	1
203	No	Amitriptyline attenuates bleomycin-induced pulmonary fibrosis: modulation of the expression of NF-κβ, iNOS, and Nrf2	10.1007/s00210-018-1586-1	2018-09-05	2018-11-24	80	1611	msa.eun.eg	Yes	Egypt	No	Yes	688	12	0	0
204	No	Gadolinium chloride attenuates acetic acid-evoked colitis in mice by reducing neutrophil infiltration and pro-oxidative enzyme activity	10.1007/s00210-018-1592-3	2018-08-23	2018-11-27	96	1608	yahoo.fr	No,No	Algeria,France	Yes	Yes	394	12	0	0
205	No	CCR2 and CCR5 promote diclofenac-induced hepatotoxicity in mice	10.1007/s00210-018-1576-3	2018-08-01	2018-11-27	118	1608	smu.edu.cn	No,NA	China	No	No	799	5	2	0
206	No	The modulatory role of phloretin in Aβ25–35 induced sporadic Alzheimer’s disease in rat model	10.1007/s00210-018-1588-z	2018-04-03	2018-11-28	239	1607	hotmail.com	No	India	No	Yes	591	16	0	0
207	No	Social behavior effects of diphenyl dimethyl bicarboxylate (DDB) in the sensory contact model	10.1007/s00210-018-1580-7	2018-05-17	2018-11-28	195	1607	gmail.com	No	Saudi Arabia	No	Yes	201	1	0	0
208	No	Astaxanthin ameliorates cardiomyocyte apoptosis after coronary microembolization by inhibiting oxidative stress via Nrf2/HO-1 pathway in rats	10.1007/s00210-018-1595-0	2018-09-06	2018-11-30	85	1605	163.com	No	China	No	Yes	752	29	1	0
209	No	Impact of elastin-derived VGVAPG peptide on bidirectional interaction between peroxisome proliferator-activated receptor gamma (Pparγ) and beta-galactosidase (β-Gal) expression in mouse cortical astrocytes in vitro	10.1007/s00210-018-1591-4	2018-08-20	2018-12-03	105	1602	gmail.com	No	Poland	No	Yes	1823	15	0	0
210	No	Etidronate attenuates tactile allodynia by spinal ATP release inhibition in mice with partial sciatic nerve ligation	10.1007/s00210-018-1593-2	2018-08-27	2018-12-04	99	1601	tohoku-mpu.ac.jp	NA	Japan	No	Yes	436	7	0	0
211	No	Inhibition by general anesthetic propofol of compound action potentials in the frog sciatic nerve and its chemical structure	10.1007/s00210-018-01596-w	2018-06-14	2018-12-05	174	1600	cc.saga-u.ac.jp	NA	Japan	No	No	729	4	0	0
212	No	Side effects of frequently used oral antidiabetics on wound healing in vitro	10.1007/s00210-018-01597-9	2018-10-12	2018-12-07	56	1598	uni-wh.de	Yes	Germany	No	No	599	4	0	0
213	No	2-Methoxyestradiol attenuates liver fibrosis in mice: implications for M2 macrophages	10.1007/s00210-018-1577-2	2018-08-03	2018-12-07	126	1598	kau.edu.sa	Yes	Egypt,Saudi Arabia	Yes	No	600	6	1	0
214	No	Enhancement of tumor suppressor RAR-β protein expression by cationic liposomal-ATRA treatment in benzo(a)pyrene-induced lung cancer mice model	10.1007/s00210-018-01598-8	2018-08-23	2018-12-12	111	1593	gmail.com	No	India	No	No	344	3	0	0
215	No	Enhancing tetrandrine cytotoxicity in human lung carcinoma A549 cells by suppressing mitochondrial ATP production	10.1007/s00210-018-01601-2	2018-09-05	2018-12-13	99	1592	mail.cmuh.org.tw	NA,NA	China,Taiwan	Yes	Yes	591	7	1	0
216	No	Hypoactivity of rat detrusor muscle in a model of cystitis: exacerbation by non-selective COX inhibitors and amelioration by a selective DP1 receptor antagonist	10.1007/s00210-018-01599-7	2018-09-19	2018-12-14	86	1591	alexpharmacy.edu.eg	NA	Egypt,France	Yes	Yes	377	2	0	0
217	No	Renoprotective effects of the novel prostaglandin EP4 receptor-selective antagonist ASP7657 in 5/6 nephrectomized chronic kidney disease rats	10.1007/s00210-018-01600-3	2018-08-20	2018-12-15	117	1590	astellas.com	NA	Japan	No	Yes	591	7	0	0
218	No	Elucidating the beneficial effects of melphalan, adriamycin, and corticoids in combination with bortezomib against multiple myeloma in vitro	10.1007/s00210-018-01602-1	2018-10-08	2018-12-15	68	1590	med.uni-heidelberg.de	NA	Germany	No	Yes	224	0	0	0
219	No	Salvianolic acid A inhibits tumor-associated angiogenesis by blocking GRP78 secretion	10.1007/s00210-018-1585-2	2018-07-31	2018-12-17	139	1588	sxu.edu.cn	Yes	China	No	No	989	9	3	0
220	No	The inhibitory effects of mitragynine on P-glycoprotein in vitro	10.1007/s00210-018-01605-y	2018-08-14	2019-01-02	141	1572	usm.my	Yes	Malaysia	No	Yes	884	12	0	0
221	No	Direct stimulation of adenylyl cyclase 9 by the fungicide imidazole miconazole	10.1007/s00210-018-01610-1	2018-10-17	2019-01-03	78	1571	ed.ac.uk	Yes	Hungary,United Kingdom	Yes	Yes	407	3	0	0
222	No	Pharmacokinetic behaviors of ligustrazine after single- and multiple-dose intravenous Shenxiong glucose injection in rats by high-performance liquid chromatography	10.1007/s00210-018-01608-9	2018-05-08	2019-01-04	241	1570	163.com	No	China	No	No	401	9	0	0
223	No	Chavibetol corrects thyrotoxicosis through alterations in thyroid peroxidase	10.1007/s00210-018-01606-x	2018-09-24	2019-01-04	102	1570	rediffmail.com	No	India	No	Yes	341	5	0	0
224	No	All-trans retinoic acid prevents cisplatin-induced nephrotoxicity in rats	10.1007/s00210-018-01603-0	2018-10-18	2019-01-04	78	1570	hotmail.com	No	Turkey	No	Yes	372	9	0	0
225	No	Comparison of antinociceptive effects of plain lidocaine versus lidocaine complexed with hydroxypropyl-β-cyclodextrin in animal models of acute and persistent orofacial pain	10.1007/s00210-018-01609-8	2018-10-16	2019-01-06	82	1568	ufpr.br	Yes	Brazil	No	Yes	325	3	0	0
226	No	Topical application of phenolic compounds suppresses Propionibacterium acnes-induced inflammatory responses in mice with ear edema	10.1007/s00210-018-01604-z	2018-06-01	2019-01-07	220	1567	unoesc.edu.br	Yes	Brazil	No	Yes	534	2	0	0
227	No	Cariniana domestica fruit peels present topical anti-inflammatory efficacy in a mouse model of skin inflammation	10.1007/s00210-018-1594-1	2018-07-14	2019-01-07	177	1567	hotmail.com	No	Brazil	No	Yes	407	5	2	0
228	No	Qiliqiangxin attenuates atrial structural remodeling in prolonged pacing-induced atrial fibrillation in rabbits	10.1007/s00210-018-01611-0	2018-09-29	2019-01-09	102	1565	163.com	No	China	No	No	334	6	1	0
229	No	β-Lapachone protects against doxorubicin-induced nephrotoxicity via NAD+/AMPK/NF-kB in mice	10.1007/s00210-019-01619-0	2018-11-24	2019-01-23	60	1551	tbzmed.ac.ir	Yes	Iran	No	Yes	667	8	0	0
230	Yes	S-Adenosylmethionine synergistically enhances the antitumor effect of gemcitabine against pancreatic cancer through JAK2/STAT3 pathway	10.1007/s00210-019-01617-2	2018-11-20	2019-01-25	66	1549	suda.edu.cn	No,Yes	China	No	No	550	11	2	3
231	No	Paclitaxel alleviates monocrotaline-induced pulmonary arterial hypertension via inhibition of FoxO1-mediated autophagy	10.1007/s00210-019-01615-4	2018-05-29	2019-01-25	241	1549	hotmail.com	No	China	No	No	948	8	0	0
232	No	Enoxaparin prevents fibrin accumulation in liver tissues and attenuates methotrexate-induced liver injury in rats	10.1007/s00210-019-01618-1	2018-08-29	2019-01-28	152	1546	yahoo.com	No	Egypt	No	Yes	546	4	0	0
233	No	Demethylzeylasteral (T-96) inhibits triple-negative breast cancer invasion by blocking the canonical and non-canonical TGF-β signaling pathways	10.1007/s00210-019-01614-5	2018-02-06	2019-02-06	365	1537	gmail.com	No,NA	China	No	No	616	15	2	1
234	No	Irbesartan suppresses cardiac toxicity induced by doxorubicin via regulating the p38-MAPK/NF-κB and TGF-β1 pathways	10.1007/s00210-019-01624-3	2018-11-01	2019-02-07	98	1536	yahoo.com	No	Egypt	No	Yes	543	6	0	0
235	No	Ferulic acid ameliorates doxorubicin-induced cardiac toxicity in rats	10.1007/s00210-019-01623-4	2018-08-28	2019-02-08	164	1535	gmail.com	No	India	No	Yes	723	24	0	0
236	No	Pentoxifylline ameliorates chronic stress/high-fat diet-induced vascular wall disease: the role of circulating endothelial progenitor cells	10.1007/s00210-019-01627-0	2018-08-20	2019-02-09	173	1534	med.asu.edu.eg	NA	Egypt	No	Yes	392	9	0	0
237	No	Combined vildagliptin and memantine treatment downregulates expression of amyloid precursor protein, and total and phosphorylated tau in a rat model of combined Alzheimer’s disease and type 2 diabetes	10.1007/s00210-019-01616-3	2018-08-29	2019-02-13	168	1530	yahoo.com	No	Egypt	No	No	926	11	0	0
238	No	Antihypernociceptive and neuroprotective effects of Combretin A and Combretin B on streptozotocin-induced diabetic neuropathy in mice	10.1007/s00210-019-01626-1	2018-11-27	2019-02-13	78	1530	yahoo.fr	No	Cameroon,Pakistan	Yes	Yes	501	8	1	0
239	No	Glucagon-like peptide-1 attenuates endoplasmic reticulum stress–induced apoptosis in H9c2 cardiomyocytes during hypoxia/reoxygenation through the GLP-1R/PI3K/Akt pathways	10.1007/s00210-019-01625-2	2018-11-29	2019-02-14	77	1529	163.com	No	China	No	No	707	11	0	0
240	No	Analgesic effects of mirogabalin, a novel ligand for α2δ subunit of voltage-gated calcium channels, in experimental animal models of fibromyalgia	10.1007/s00210-019-01628-z	2018-11-25	2019-02-15	82	1528	daiichisankyo.co.jp	NA	Japan	No	No	951	18	0	0
241	No	Abiraterone acetate exerts a cytotoxic effect in human prostate cancer cell lines	10.1007/s00210-019-01622-5	2018-10-09	2019-02-15	129	1528	unibs.it	Yes	Italy	No	Yes	1066	5	0	0
242	No	New arylpiperazine derivatives with antidepressant-like activity containing isonicotinic and picolinic nuclei: evidence for serotonergic system involvement	10.1007/s00210-019-01620-7	2018-07-24	2019-02-19	210	1524	umlub.pl	NA	Italy,Poland	Yes	Yes	2093	6	0	0
243	No	Mineralocorticoid receptor blockade attenuates disrupted glutathione-dependent antioxidant defense and elevated endoglin in the hearts of pregnant rats exposed to testosterone	10.1007/s00210-019-01630-5	2018-12-03	2019-02-19	78	1524	unilorin.edu.ng	Yes	Nigeria,South Korea	Yes	No	203	2	0	0
244	No	Na+/K+-ATPase level and products of lipid peroxidation in live cells treated with therapeutic lithium for different periods in time (1, 7, and 28 days), studies of Jurkat and HEK293 cells	10.1007/s00210-019-01631-4	2018-12-03	2019-02-21	80	1522	fgu.cas.cz	NA	Canada,Czech Republic	Yes	Yes	672	4	0	0
245	No	Pharmacological stimulation of sigma-1 receptor promotes activation of astrocyte via ERK1/2 and GSK3β signaling pathway	10.1007/s00210-019-01632-3	2018-08-28	2019-02-23	179	1520	xzhmu.edu.cn	NA	China	No	No	627	16	0	0
246	No	MLC901 during sleep deprivation rescues fear memory disruption in rats	10.1007/s00210-018-01612-z	2018-08-04	2019-02-28	208	1515	ams.ac.ir	Yes,NA	Iran	No	No	515	3	1	0
247	No	Antagonism of Ca2+-sensing receptors by NPS 2143 is transiently masked by p38 activation in mouse brain bEND.3 endothelial cells	10.1007/s00210-019-01637-y	2018-07-25	2019-03-02	220	1513	mail.cmu.edu.tw	NA	China,Taiwan	Yes	Yes	379	5	0	0
248	No	Evaluation of the pharmacological involvement of ATP-sensitive potassium (KATP) channels in the antidepressant-like effects of topiramate on mice	10.1007/s00210-019-01636-z	2018-08-07	2019-03-04	209	1511	sina.tums.ac.ir	NA	Iran,United States	Yes	Yes	297	7	0	0
249	No	Aldosterone stimulation mediates cardiac metabolism remodeling via Sirt1/AMPK signaling in canine model	10.1007/s00210-019-01641-2	2018-11-25	2019-03-09	104	1506	vip.163.com	NA	China	No	Yes	558	8	0	0
250	No	Blebbistatin reveals beneficial effects on the cystometric parameters in an animal model of detrusor overactivity	10.1007/s00210-019-01640-3	2018-08-25	2019-03-09	196	1506	umcs.lublin.pl	No,Yes	Poland	No	No	1270	2	0	0
251	No	The antiobese effect of AT1 receptor blockade is augmented in mice lacking Mas	10.1007/s00210-019-01643-0	2018-12-10	2019-03-13	93	1502	pharma.uni-luebeck.de	NA	Brazil,Germany	Yes	Yes	378	5	0	0
252	Yes	RETRACTED ARTICLE: Treatment with a brain-selective prodrug of 17β-estradiol improves cognitive function in Alzheimer’s disease mice by regulating klf5-NF-κB pathway	10.1007/s00210-019-01639-w	2018-12-20	2019-03-16	86	1499	zzu.edu.cn	NA	China	No	Yes	2518	9	0	0
253	No	Involvement of glucocorticoid and mineralocorticoid receptors in lipid accumulation and depressed G6PD activity in the livers of rats treated with postpartum oral estrogen-progestin	10.1007/s00210-019-01634-1	2018-11-16	2019-03-23	127	1492	unilorin.edu.ng	Yes	Nigeria	No	No	432	3	1	0
254	No	Cytotoxic and inflammatory effects of individual and combined exposure of HepG2 cells to zearalenone and its metabolites	10.1007/s00210-019-01644-z	2019-01-16	2019-03-27	70	1488	ibna.ro	NA	Romania	No	Yes	762	27	0	0
255	No	Pinacidil, a KATP channel opener, stimulates cardiac Na+/Ca2+ exchanger function through the NO/cGMP/PKG signaling pathway in guinea pig cardiac ventricular myocytes	10.1007/s00210-019-01642-1	2018-10-01	2019-03-27	177	1488	hama-med.ac.jp	Yes	Japan	No	No	653	6	0	0
256	No	Activation of orexinergic and histaminergic pathway involved in therapeutic effect of histamine H4 receptor antagonist against cisplatin-induced anorexia in mice	10.1007/s00210-019-01646-x	2019-01-01	2019-03-27	85	1488	sahs.med.osaka-u.ac.jp	NA	Japan	No	Yes	386	3	1	0
257	No	A new cationic palladium(II) dithiocarbamate exhibits anti-inflammatory, analgesic, and antipyretic activities through inhibition of inflammatory mediators in in vivo models	10.1007/s00210-019-01645-y	2019-01-28	2019-04-09	71	1475	qau.edu.pk	No,Yes	Pakistan	No	Yes	649	29	0	0
258	No	Antidepressant-like effect and toxicological parameters of extract and withanolides isolated from aerial parts of Solanum capsicoides All. (Solanaceae)	10.1007/s00210-019-01648-9	2018-12-10	2019-04-13	124	1471	univali.br	NA	Brazil,Costa Rica	Yes	No	292	4	3	0
259	No	Which phosphodiesterase can decrease cardiac effects of 5-HT4 receptor activation in transgenic mice?	10.1007/s00210-019-01653-y	2019-03-01	2019-04-24	54	1460	medizin.uni-halle.de	NA	Germany	No	Yes	285	8	0	0
260	No	Effect of tocilizumab, an interleukin-6 inhibitor, on early stage streptozotocin-induced diabetic nephropathy in rats	10.1007/s00210-019-01655-w	2019-02-06	2019-04-25	78	1459	hotmail.com	No	Egypt,Oman	Yes	Yes	573	15	0	0
261	No	Functional and structural characterisation of common cytochrome P450 2D6 allelic variants—roles of Pro34 and Thr107 in catalysis and inhibition	10.1007/s00210-019-01651-0	2018-12-01	2019-04-26	146	1458	hotmail.com	No	Malaysia	No	Yes	545	9	0	0
262	No	Radioprotective efficacy of dieckol against gamma radiation-induced cellular damage in hepatocyte cells	10.1007/s00210-019-01652-z	2019-01-02	2019-04-26	114	1458	gmail.com	No	Canada,India	Yes	No	356	8	0	0
263	Yes	RETRACTED ARTICLE: Soyasapogenol B exhibits anti-growth and anti-metastatic activities in clear cell renal cell carcinoma	10.1007/s00210-018-01607-w	2018-11-04	2019-01-04	61	1570	163.com	No	China	No	No	643	10	0	3
264	No	Novel choline analog 2-(4-((1-phenyl-1H-pyrazol-4-yl)methyl)piperazin-1-yl)ethan-1-ol produces sympathoinhibition, hypotension, and antihypertensive effects	10.1007/s00210-019-01649-8	2019-01-02	2019-05-02	120	1452	yahoo.com	NA,No	Brazil,United States	Yes	Yes	415	2	0	0
265	No	Ligustroflavone reduces necroptosis in rat brain after ischemic stroke through targeting RIPK1/RIPK3/MLKL pathway	10.1007/s00210-019-01656-9	2018-11-30	2019-05-05	156	1449	csu.edu.cn	Yes,Yes	China	No	No	1178	21	0	0
266	No	A population pharmacokinetic model of intravenous telavancin in healthy individuals to assess tissue exposure	10.1007/s00210-019-01647-w	2019-03-12	2019-05-06	55	1448	uk-koeln.de	NA	Austria,Germany	Yes	Yes	452	4	0	0
267	No	Terminalia arjuna extract and arjunic acid mitigate cobalt chloride–induced hypoxia stress–mediated apoptosis in H9c2 cells	10.1007/s00210-019-01654-x	2018-12-09	2019-05-08	150	1446	dfrl.drdo.in	NA	India	No	No	626	7	1	0
268	No	Nobiletin protects against myocardial injury and myocardial apoptosis following coronary microembolization via activating PI3K/Akt pathway in rats	10.1007/s00210-019-01661-y	2019-02-04	2019-05-09	94	1445	126.com	No	China	No	Yes	433	14	1	0
269	No	Glycerol monolaurate nanocapsules for biomedical applications: in vitro toxicological studies	10.1007/s00210-019-01663-w	2018-11-21	2019-05-11	171	1443	gmail.com	No	Brazil	No	Yes	664	2	0	0
270	No	Berberine ameliorates diabetic neuropathic pain in a rat model: involvement of oxidative stress, inflammation, and μ-opioid receptors	10.1007/s00210-019-01659-6	2019-01-09	2019-05-12	123	1442	163.com	No	China	No	No	828	14	0	0
271	No	Acylated ghrelin prevents doxorubicin-induced cardiac intrinsic cell death and fibrosis in rats by restoring IL-6/JAK2/STAT3 signaling pathway and inhibition of STAT1	10.1007/s00210-019-01664-9	2019-02-14	2019-05-16	91	1438	kku.edu.sa	Yes	Egypt,Saudi Arabia	Yes	No	832	9	0	0
272	No	Salvianolic acid B protects against ANIT-induced cholestatic liver injury through regulating bile acid transporters and enzymes, and NF-κB/IκB and MAPK pathways	10.1007/s00210-019-01657-8	2018-10-27	2019-05-17	202	1437	126.com	No	China	No	No	579	10	1	0
273	No	In vitro effects of antipsychotics on mitochondrial respiration	10.1007/s00210-019-01665-8	2019-04-11	2019-05-19	38	1435	gmail.com	No	Czech Republic	No	No	992	14	1	0
274	No	Mechanistic perspective of protective effects of resveratrol against cisplatin-induced ovarian injury in rats: emphasis on anti-inflammatory and anti-apoptotic effects	10.1007/s00210-019-01662-x	2018-08-04	2019-05-25	294	1429	yahoo.com	No	Egypt	No	Yes	1020	21	1	0
275	No	PHD-2 activation: a novel strategy to control HIF-1α and mitochondrial stress to modulate mammary gland pathophysiology in ER+ subtype	10.1007/s00210-019-01658-7	2018-11-15	2019-06-01	198	1422	hotmail.com	No	India,Saudi Arabia	Yes	No	648	8	2	1
276	No	Antimelanoma activity of perphenazine and prochlorperazine in human COLO829 and C32 cell lines	10.1007/s00210-019-01668-5	2019-03-07	2019-06-06	91	1417	sum.edu.pl	NA	Poland,United States	Yes	Yes	1874	8	0	0
277	No	Lacidipine attenuates reserpine-induced depression-like behavior and oxido-nitrosative stress in mice	10.1007/s00210-019-01667-6	2019-01-20	2019-06-11	142	1412	rediffmail.com	No	India	No	Yes	583	11	0	1
278	No	Amitriptyline accumulation in tissues after coated activated charcoal hemoperfusion—a randomized controlled animal poisoning model	10.1007/s00210-019-01669-4	2019-03-17	2019-06-11	86	1412	regionh.dk	NA	Denmark	No	Yes	221	0	0	0
279	No	Andrographolide enhances hippocampal BDNF signaling and suppresses neuronal apoptosis, astroglial activation, neuroinflammation, and spatial memory deficits in a rat model of chronic cerebral hypoperfusion	10.1007/s00210-019-01672-9	2019-02-18	2019-06-11	113	1412	zoho.com.cn	No,NA	China	No	Yes	1055	29	0	0
280	No	Neuroprotective effect of chlorogenic acid in global cerebral ischemia-reperfusion rat model	10.1007/s00210-019-01670-x	2019-01-06	2019-06-12	157	1411	iitbhu.ac.in	NA	India	No	Yes	1079	33	0	0
281	No	Rosmarinic acid improves oxidative stress parameters and mitochondrial respiratory chain activity following 4-aminopyridine and picrotoxin-induced seizure in mice	10.1007/s00210-019-01675-6	2019-03-01	2019-06-14	105	1409	ufrgs.br	Yes	Brazil	No	Yes	620	13	0	0
282	No	Piceatannol protects against cisplatin nephrotoxicity via activation of Nrf2/HO-1 pathway and hindering NF-κB inflammatory cascade	10.1007/s00210-019-01673-8	2019-03-27	2019-06-14	79	1409	yahoo.com	No	Egypt	No	Yes	890	19	2	1
283	No	MiR-940 inhibits migration and invasion of tongue squamous cell carcinoma via regulatingCXCR2/NF-κB system-mediated epithelial–mesenchymal transition	10.1007/s00210-019-01671-w	2019-01-16	2019-06-18	153	1405	outlook.com	No	China	No	No	341	8	2	0
284	No	Pretreatment with vildagliptin boosts ischemic-postconditioning effects on cardioprotection and expression profile of genes regulating autophagy and mitochondrial fission/fusion in diabetic heart with reperfusion injury	10.1007/s00210-019-01660-z	2019-02-21	2019-06-22	121	1401	tbzmed.ac.ir	Yes	Iran	No	Yes	643	7	0	0
285	No	Effect of oleuropein on morphine-induced hippocampus neurotoxicity and memory impairments in rats	10.1007/s00210-019-01678-3	2019-03-22	2019-06-24	94	1399	gmail.com	No	Iran	No	Yes	523	15	0	0
286	No	Antinociceptive and antidepressive efficacies of the combined ineffective doses of S-ketamine and URB597	10.1007/s00210-019-01676-5	2019-02-14	2019-06-27	133	1396	ams.ac.ir	NA	Iran	No	No	396	3	0	0
287	No	Role of protease-activated receptor 2 in regulation of renin synthesis and secretion in mice	10.1007/s00210-019-01677-4	2019-03-19	2019-06-27	100	1396	fau.de	Yes	Germany	No	Yes	358	0	0	0
288	No	Sodium butyrate recovers high-fat diet-fed female Wistar rats from glucose dysmetabolism and uric acid-associated cardiac tissue damage	10.1007/s00210-019-01679-2	2019-04-22	2019-06-29	68	1394	abuad.edu.ng	Yes	Nigeria	No	Yes	703	13	0	0
289	No	Beneficial effects of edaravone in experimental model of amitriptyline-induced cardiotoxicity in rats	10.1007/s00210-019-01683-6	2019-03-19	2019-07-04	107	1389	hotmail.com	No	Turkey	No	Yes	399	9	0	0
290	No	Baicalin ameliorates lipopolysaccharide-induced acute lung injury in mice by suppressing oxidative stress and inflammation via the activation of the Nrf2-mediated HO-1 signaling pathway	10.1007/s00210-019-01680-9	2019-03-03	2019-07-04	123	1389	outlook.com	No	China	No	No	888	42	0	0
291	No	Hemin attenuated oxidative stress and inflammation to improve wound healing in diabetic rats	10.1007/s00210-019-01682-7	2019-02-03	2019-07-04	151	1389	gmail.com	No	India	No	No	636	14	0	0
292	No	Triggering of eryptosis, the suicidal erythrocyte death, by phenoxodiol	10.1007/s00210-019-01681-8	2019-04-02	2019-07-06	95	1387	uni-tuebingen.de	Yes	Germany,Italy	Yes	No	519	10	0	0
293	No	Biphasic effects of 5-HT1A agonism on impulsive responding are dissociable from effects on anxiety in the variable consecutive number task	10.1007/s00210-019-01684-5	2019-03-28	2019-07-09	103	1384	edinboro.edu	Yes	United States	No	Yes	196	6	0	0
294	No	Stylosin and some of its synthetic derivatives induce apoptosis in prostate cancer cells as 15-lipoxygenase enzyme inhibitors	10.1007/s00210-019-01689-0	2019-04-06	2019-07-11	96	1382	um.ac.ir	Yes	Iran	No	No	239	6	0	0
295	No	Liver damage in bleomycin-induced pulmonary fibrosis in mice	10.1007/s00210-019-01690-7	2019-04-02	2019-07-16	105	1377	hotmail.com	No	Mexico	No	Yes	741	3	0	0
296	No	Agonists activate different A2B adenosine receptor signaling pathways in MBA-MD-231 breast cancer cells with distinct potencies	10.1007/s00210-019-01695-2	2019-03-14	2019-07-23	131	1370	toxi.uni-wuerzburg.de	NA	Germany	No	Yes	279	4	0	0
297	No	Effects of diosmin and crocin on metabolic syndrome-associated cardio-vascular complications in rats	10.1007/s00210-019-01700-8	2019-03-27	2019-07-27	122	1366	yahoo.com	No	Egypt	No	Yes	417	8	0	0
298	No	Promising role of filgrastim and α-tocopherol succinate in amelioration of gastrointestinal acute radiation syndrome (GI-ARS) in mice	10.1007/s00210-019-01702-6	2019-05-04	2019-07-27	84	1366	hotmail.com	No	Egypt	No	No	304	1	1	0
299	No	Growth inhibitor of human hepatic carcinoma HepG2 cells by evodiamine is associated with downregulation of PRAME	10.1007/s00210-019-01701-7	2019-04-14	2019-07-29	106	1364	sohu.com	No	China	No	No	351	5	1	0
300	No	Effects of fast versus slow-releasing hydrogen sulfide donors in hypertension in pregnancy and fetoplacental growth restriction	10.1007/s00210-019-01697-0	2019-02-18	2019-07-30	162	1363	unesp.br	Yes	Brazil	No	Yes	446	5	0	0
301	No	The dual PPAR-α/γ agonist saroglitazar ameliorates thioacetamide-induced liver fibrosis in rats through regulating leptin	10.1007/s00210-019-01703-5	2019-04-08	2019-07-31	114	1362	hotmail.com	No	Egypt	No	Yes	780	17	0	0
302	No	Telmisartan attenuates N-nitrosodiethylamine-induced hepatocellular carcinoma in mice by modulating the NF-κB-TAK1-ERK1/2 axis in the context of PPARγ agonistic activity	10.1007/s00210-019-01706-2	2019-04-15	2019-07-31	107	1362	gmail.com	No	Egypt,Saudi Arabia	Yes	No	952	21	1	0
303	No	Therapeutic effects of resveratrol in Escherichia coli-induced rat endometritis model	10.1007/s00210-019-01696-1	2019-03-21	2019-07-31	132	1362	gazi.edu.tr	Yes	Turkey	No	No	575	6	0	0
304	No	Gastroprotective effect of cilostazol against ethanol- and pylorus ligation–induced gastric lesions in rats	10.1007/s00210-019-01699-y	2019-04-23	2019-08-01	100	1361	pharma.cu.edu.eg	NA	Egypt	No	Yes	602	10	0	0
305	No	Dopamine D1 receptor antagonist reduces stimulant-induced conditioned place preferences and dopamine receptor supersensitivity	10.1007/s00210-019-01694-3	2019-01-23	2019-08-01	190	1361	chungbuk.ac.kr	Yes,Yes	South Korea	No	No	608	9	0	0
306	No	Chrysin ameliorates nonalcoholic fatty liver disease in rats	10.1007/s00210-019-01705-3	2019-03-12	2019-08-01	142	1361	gmail.com	No	India	No	Yes	1004	27	0	0
307	No	Sensitization of MDA-MBA231 breast cancer cell to docetaxel by myricetin loaded into biocompatible lipid nanoparticles via sub-G1 cell cycle arrest mechanism	10.1007/s00210-019-01692-5	2019-02-15	2019-08-02	168	1360	gmail.com	Yes,No	Canada,Iran,Turkey	Yes	Yes	657	37	0	0
308	No	In vitro study of the cytotoxicity of thymoquinone/curcumin fluorescent liposomes	10.1007/s00210-019-01688-1	2019-03-09	2019-08-03	147	1359	yahoo.com	No	Egypt	No	Yes	737	9	1	1
309	No	Crocin attenuates isoprenaline-induced myocardial fibrosis by targeting TLR4/NF-κB signaling: connecting oxidative stress, inflammation, and apoptosis	10.1007/s00210-019-01704-4	2019-05-09	2019-08-07	90	1355	126.com	No,NA	China	No	Yes	746	26	0	0
310	No	Activation of transient receptor potential vanilloid 4 channels dilates rat retinal arterioles through nitric oxide- and BKCa channel-dependent mechanisms in vivo	10.1007/s00210-019-01707-1	2019-03-23	2019-08-08	138	1354	pharm.kitasato-u.ac.jp	NA	Japan	No	Yes	333	5	0	0
311	No	Spexin protects cardiomyocytes from hypoxia-induced metabolic and mitochondrial dysfunction	10.1007/s00210-019-01708-0	2019-05-06	2019-08-08	94	1354	vip.163.com	NA	China	No	Yes	1655	21	0	0
312	No	Compound C attenuates NLRP3 inflammasome despite AMPK knockdown in LPS plus palmitate-induced THP-1 cells	10.1007/s00210-019-01712-4	2019-01-25	2019-08-16	203	1346	qq.com	No	China	No	No	1028	5	0	0
313	No	Neryl butyrate induces contractile effects on isolated preparations of rat aorta	10.1007/s00210-019-01709-z	2019-01-31	2019-08-16	197	1346	ufc.br	Yes	Brazil	No	Yes	338	1	0	0
314	No	Coptisine ameliorates renal injury in diabetic rats through the activation of Nrf2 signaling pathway	10.1007/s00210-019-01710-6	2019-06-12	2019-08-16	65	1346	fmmu.edu.cn	Yes	China	No	Yes	435	4	1	0
315	No	Apoptotic effects of norfloxacin on corneal endothelial cells	10.1007/s00210-019-01711-5	2019-05-22	2019-08-16	86	1346	ouc.edu.cn	Yes	China	No	Yes	426	3	0	0
316	No	Circulatory effects of dexmedetomidine in early sepsis: a randomised controlled experimental study	10.1007/s00210-019-01713-3	2019-05-03	2019-08-17	106	1345	gmail.com	No	Greece	No	Yes	337	0	0	0
317	No	The influence of folic acid-induced acute kidney injury on cardiac function and redox status in rats	10.1007/s00210-019-01717-z	2019-07-08	2019-08-27	50	1335	gmail.com	No	Russia,Serbia	Yes	Yes	663	4	0	0
318	No	Effects of cholecalciferol on behavior and production of reactive oxygen species in female mice subjected to corticosterone-induced model of depression	10.1007/s00210-019-01714-2	2019-04-24	2019-08-28	126	1334	hotmail.com	No	Brazil	No	Yes	688	12	0	1
319	No	Influence of intranasal exposure of MPTP in multiple doses on liver functions and transition from non-motor to motor symptoms in a rat PD model	10.1007/s00210-019-01715-1	2019-05-22	2019-08-29	99	1333	gmail.com	No	India	No	Yes	561	5	1	0
320	No	The phospholipase C inhibitor U73122 is a potent agonist of the polymodal transient receptor potential ankyrin type 1 (TRPA1) receptor channel	10.1007/s00210-019-01722-2	2019-04-15	2019-09-03	141	1328	biologie.kappa.ro	NA	Germany,Romania	Yes	Yes	969	8	0	0
321	No	Thorium exerts hazardous effects on some neurotransmitters and thyroid hormones in adult male rats	10.1007/s00210-019-01718-y	2019-04-24	2019-09-03	132	1328	yahoo.com	No	Egypt	No	Yes	279	6	1	0
322	No	Pharmacological activities of 4-methylene-8-hydroxybisabola-2,10-diene-9-one, a new compound isolated from Ryudai gold (Curcuma longa)	10.1007/s00210-019-01721-3	2019-03-01	2019-09-04	187	1327	agr.u-ryukyu.ac.jp	NA	Bangladesh,Japan	Yes	No	298	1	3	0
323	No	Metabolism of carcinogenic alpha-asarone by human cytochrome P450 enzymes	10.1007/s00210-019-01724-0	2019-05-28	2019-09-05	100	1326	chemie.uni-kl.de	NA	Germany	No	Yes	516	10	0	0
324	No	Isorhynchophylline enhances Nrf2 and inhibits MAPK pathway in cardiac hypertrophy	10.1007/s00210-019-01716-0	2019-05-22	2019-09-05	106	1326	163.com	No,No	China	No	No	1125	15	1	0
325	No	Functional and molecular characterization of endothelium-dependent and endothelium-independent relaxant pathways in uterine artery of non-pregnant buffaloes	10.1007/s00210-019-01726-y	2019-03-23	2019-09-07	168	1324	gmail.com	No	India	No	No	255	1	0	0
326	No	Effect of infliximab, a tumor necrosis factor-alpha inhibitor, on doxorubicin-induced nephrotoxicity in rats	10.1007/s00210-019-01719-x	2019-05-03	2019-09-09	129	1322	hhu.de	NA	Germany,Oman	Yes	Yes	714	12	0	0
327	No	Normalization of organ bath contraction data for tissue specimen size: does one approach fit all?	10.1007/s00210-019-01727-x	2019-07-24	2019-09-11	49	1320	uni-mainz.de	Yes	Germany,Turkey	Yes	Yes	1127	12	0	0
328	No	HSP90 inhibitor PU-H71 increases radiosensitivity of breast cancer cells metastasized to visceral organs and alters the levels of inflammatory mediators	10.1007/s00210-019-01725-z	2019-04-01	2019-09-14	166	1317	akdeniz.edu.tr	Yes	Turkey	No	Yes	550	9	2	0
329	No	Fatty acid amide hydrolase inhibition normalises bladder function and reduces pain through normalising the anandamide/palmitoylethanolamine ratio in the inflamed bladder of rats	10.1007/s00210-019-01729-9	2019-06-13	2019-09-15	94	1316	gmail.com	No	Portugal,United Kingdom	Yes	Yes	556	6	0	0
330	No	Arsenic trioxide and curcumin attenuate cisplatin-induced renal fibrosis in rats through targeting Hedgehog signaling	10.1007/s00210-019-01734-y	2019-07-28	2019-10-14	78	1287	mans.edu.eg	Yes	Egypt	No	Yes	1002	10	0	1
331	No	Effects of precondition α2-adrenoceptor agents on memory- and anxiety-related processes in the transient cerebral ischemic rats	10.1007/s00210-019-01723-1	2019-05-26	2019-10-15	142	1286	ams.ac.ir	NA	Iran	No	Yes	229	1	0	0
332	No	Protective effect of chrysin on cyclophosphamide-induced hepatotoxicity and nephrotoxicity via the inhibition of oxidative stress, inflammation, and apoptosis	10.1007/s00210-019-01741-z	2019-07-30	2019-10-16	78	1285	bingol.edu.tr	Yes	Turkey	No	Yes	1720	53	0	0
333	No	Mitochondrial dysfunction plays a key role in the abrogation of cardioprotection by sodium hydrosulfide post-conditioning in diabetic cardiomyopathy rat heart	10.1007/s00210-019-01733-z	2019-06-17	2019-10-17	122	1284	hotmail.com	No	India	No	No	454	4	0	0
334	No	Protective effects of vitamin E on cadmium-induced apoptosis in rat testes	10.1007/s00210-019-01736-w	2019-05-15	2019-10-17	155	1284	yahoo.com	No	Iran	No	Yes	776	27	1	0
335	No	MiRNA-211 triggers an autophagy-dependent apoptosis in cervical cancer cells: regulation of Bcl-2	10.1007/s00210-019-01720-4	2019-01-16	2019-10-21	278	1280	163.com	No	China	No	No	577	16	0	1
336	No	Pharmacokinetics and anti-inflammatory effect of naproxen in rats with acute and subacute spinal cord injury	10.1007/s00210-019-01745-9	2019-06-10	2019-10-22	134	1279	gmail.com	No	Mexico	No	Yes	370	3	0	0
337	No	Medial prefrontal cortex diclofenac-induced antinociception is mediated through GPR55, cannabinoid CB1, and mu-opioid receptors of this area and periaqueductal gray	10.1007/s00210-019-01735-x	2019-03-15	2019-10-22	221	1279	urmia.ac.ir	Yes	Iran	No	No	403	1	0	0
338	No	Carnosine and l-arginine attenuate the downregulation of brain monoamines and gamma aminobutyric acid, reverse apoptosis and upregulate the expression of angiogenic factors in a model of hemic hypoxia in rats	10.1007/s00210-019-01738-8	2019-04-15	2019-10-22	190	1279	ksu.edu.sa	Yes	Egypt,Saudi Arabia	Yes	No	564	4	0	0
339	No	Activation of death receptor, DR5 and mitochondria-mediated apoptosis by a 3,4,5-trimethoxybenzyloxy derivative in wild-type and p53 mutant colorectal cancer cell lines	10.1007/s00210-019-01730-2	2019-06-18	2019-10-23	127	1278	um.edu.my	Yes,Yes	Iraq,Malaysia	Yes	Yes	299	1	0	0
340	No	Glycosylation of proteins of human skin fibroblasts is changed by rosmarinic acid	10.1007/s00210-019-01732-0	2019-05-20	2019-10-25	158	1276	umb.edu.pl	NA	Poland	No	Yes	2026	2	0	0
341	No	Neurorestorative effects of sub-chronic administration of ambroxol in rodent model of Parkinson’s disease	10.1007/s00210-019-01737-9	2019-06-14	2019-10-25	133	1276	iitbhu.ac.in	NA	India	No	Yes	715	8	0	0
342	No	Effects of the solid lipid nanoparticle of carvacrol on rodents with lung injury from smoke inhalation	10.1007/s00210-019-01731-1	2019-05-03	2019-10-26	176	1275	gmail.com	No,No	Brazil	No	No	524	13	1	0
343	No	Antinociceptive and genotoxic assessments of the antagonist TRPV1 receptor SB-366791 on morphine-induced tolerance in mice	10.1007/s00210-019-01748-6	2019-04-12	2019-10-26	197	1275	gmail.com	No	Brazil	No	Yes	377	1	0	0
344	No	Histone deacetylase inhibitor CG200745 ameliorates high-fat diet-induced hypertension via inhibition of angiotensin II production	10.1007/s00210-019-01749-5	2019-06-25	2019-10-26	123	1275	kmu.ac.kr	Yes	South Korea	No	Yes	2416	9	0	0
345	No	Bromelain reversed electrolyte imbalance in the chronically constricted sciatic nerve of Wistar rats	10.1007/s00210-019-01744-w	2019-05-03	2019-10-26	176	1275	gmail.com	No	Nigeria	No	Yes	215	1	0	0
346	No	3-Amidinophenylalanine-derived matriptase inhibitors can modulate hepcidin production in vitro	10.1007/s00210-019-01743-x	2019-07-29	2019-10-28	91	1273	univet.hu	Yes	Germany,Hungary	Yes	Yes	2207	3	0	0
347	No	NPPB prevents postoperative peritoneal adhesion formation by blocking volume-activated Cl− current	10.1007/s00210-019-01740-0	2019-06-14	2019-10-28	136	1273	gdpu.edu.cn	NA,NA	China	No	Yes	434	3	0	0
348	No	Apoptotic effect of fluoxetine through the endoplasmic reticulum stress pathway in the human gastric cancer cell line AGS	10.1007/s00210-019-01739-7	2019-06-04	2019-11-09	158	1261	cau.ac.kr	Yes	South Korea	No	Yes	772	13	4	1
349	No	Investigations on acute oral toxicity studies of purpurin by application of OECD guideline 423 in rodents	10.1007/s00210-019-01742-y	2019-04-25	2019-11-12	201	1258	gmail.com	No	India	No	No	780	13	0	0
350	No	Vasorelaxation elicited by endogenous and exogenous hydrogen sulfide in mouse mesenteric arteries	10.1007/s00210-019-01752-w	2019-05-16	2019-11-12	180	1258	sydney.edu.au	Yes	Australia	No	Yes	617	4	1	0
351	No	Chloroform is a potent activator of cardiac and neuronal Kir3 channels	10.1007/s00210-019-01751-x	2019-05-16	2019-11-13	181	1257	uni-wuerzburg.de	Yes	Germany,Russia	Yes	No	289	2	0	0
352	No	Carvacrol suppresses learning and memory dysfunction and hippocampal damages caused by chronic cerebral hypoperfusion	10.1007/s00210-019-01754-8	2019-07-08	2019-11-15	130	1255	gmail.com	No	Iran	No	No	381	10	0	0
353	No	Protective effect of apigenin on d-galactosamine/LPS-induced hepatocellular injury by increment of Nrf-2 nucleus translocation	10.1007/s00210-019-01760-w	2019-09-03	2019-11-22	80	1248	suda.edu.cn	Yes	China	No	Yes	469	2	0	0
354	No	Effects of N-acetylcysteine amide on anxiety and stress behavior in zebrafish	10.1007/s00210-019-01762-8	2019-07-10	2019-11-25	138	1245	ufrgs.br	Yes	Brazil	No	Yes	791	8	0	0
355	No	Effects of single and dual RAAS blockade therapy on progressive kidney disease transition to CKD in rats	10.1007/s00210-019-01759-3	2019-06-13	2019-11-26	166	1244	hotmail.com	No	India	No	No	384	8	0	1
356	No	Protective effect of dipeptidyl peptidase-4 inhibitors in testicular torsion/detorsion in rats: a possible role of HIF-1α and nitric oxide	10.1007/s00210-019-01765-5	2019-07-21	2019-11-26	128	1244	yahoo.com	No	Egypt	No	No	690	15	2	0
357	No	Isoespintanol, a monoterpene isolated from oxandra cf xylopioides, ameliorates the myocardial ischemia-reperfusion injury by AKT/PKCε/eNOS-dependent pathways	10.1007/s00210-019-01761-9	2019-07-01	2019-11-27	149	1243	med.unlp.edu.ar	NA	Argentina,Colombia	Yes	No	357	7	1	0
358	No	Phenotypic assessment and ligand screening of ETA/ETB receptors with label-free dynamic mass redistribution assay	10.1007/s00210-019-01756-6	2019-05-17	2019-11-28	195	1242	dicp.ac.cn	NA,NA	China	No	Yes	282	1	0	0
359	No	Inhibition of miR-574-5p suppresses cell growth and metastasis and enhances chemosensitivity by targeting RNA binding protein QKI in cervical cancer cells	10.1007/s00210-019-01772-6	2019-07-01	2019-11-30	152	1240	163.com	No	China	No	Yes	472	5	2	0
360	Yes	RETRACTED ARTICLE: Resibufogenin suppresses tumor growth and inhibits glycolysis in ovarian cancer by modulating PIM1	10.1007/s00210-019-01687-2	2019-02-01	2019-07-10	159	1383	126.com	No,No	China	No	No	825	9	1	2
361	No	The effect of diosmin against lead exposure in rats‡	10.1007/s00210-019-01758-4	2019-08-23	2019-12-03	102	1237	hotmail.com	No	Turkey	No	Yes	585	8	4	0
362	Yes	RETRACTED ARTICLE: Fibrauretine reduces ischemia/reperfusion injury via RISK/eNOS activation	10.1007/s00210-019-01770-8	2019-08-18	2019-12-03	107	1237	163.com	No	China	No	Yes	584	3	1	0
363	No	Triglyceride-lowering effect of the aldose reductase inhibitor cemtirestat—another factor that may contribute to attenuation of symptoms of peripheral neuropathy in STZ-diabetic rats	10.1007/s00210-019-01769-1	2019-07-25	2019-12-05	133	1235	savba.sk	NA	Slovakia,Turkey	Yes	Yes	660	12	0	0
364	No	Synthesis, pharmacological evaluation and molecular docking of novel R-/S-2-(2-hydroxypropanamido)-5-trifluoromethyl benzoic acid as dual anti-inflammatory anti-platelet aggregation agents	10.1007/s00210-019-01753-9	2019-05-10	2019-12-05	209	1235	163.com	No,No	China	No	Yes	326	2	0	0
365	No	Epigallocatechin-3-gallate modulates germ cell apoptosis through the SAFE/Nrf2 signaling pathway	10.1007/s00210-019-01776-2	2019-09-01	2019-12-06	96	1234	hsc.edu.kw	NA	Kuwait	No	Yes	412	7	0	0
366	No	Cardioprotective effects of glycyrrhizic acid involve inhibition of calcium influx via L-type calcium channels and myocardial contraction in rats	10.1007/s00210-019-01767-3	2019-08-30	2019-12-06	98	1234	126.com	No,NA	China	No	Yes	390	7	0	0
367	No	Kynurenic acid selectively reduces heart rate in spontaneously hypertensive rats	10.1007/s00210-019-01771-7	2019-06-04	2019-12-06	185	1234	gmail.com	No	Poland	No	Yes	417	10	0	0
368	No	Salvianolic acid A attenuated myocardial infarction–induced apoptosis and inflammation by activating Trx	10.1007/s00210-019-01766-4	2019-09-01	2019-12-07	97	1233	vip.sina.com	No,No	China	No	Yes	732	23	0	0
369	No	Metamizole and the risk of drug-induced agranulocytosis and neutropenia in statutory health insurance data	10.1007/s00210-019-01774-4	2019-10-24	2019-12-07	44	1233	uni-luebeck.de	NA	Germany	No	Yes	1163	7	0	0
370	No	A compartmental approach to isosteviol’s disposition in Sprague-Dawley rats	10.1007/s00210-019-01757-5	2019-08-15	2019-12-09	116	1231	gdut.edu.cn	Yes	China,Nigeria	Yes	No	297	0	0	0
371	No	MiR-137-3p exacerbates the ischemia-reperfusion injured cardiomyocyte apoptosis by targeting KLF15	10.1007/s00210-019-01728-w	2019-05-17	2019-12-10	207	1230	163.com	No	China	No	No	439	12	0	0
372	No	Effect of syringic acid and syringaldehyde on oxidative stress and inflammatory status in peripheral blood mononuclear cells from patients of myocardial infarction	10.1007/s00210-019-01768-2	2019-06-29	2019-12-10	164	1230	gmail.com	No	India	No	Yes	479	5	0	0
373	No	NLRP3 inhibitor glibenclamide attenuates high-fat diet and streptozotocin-induced non-alcoholic fatty liver disease in rat: studies on oxidative stress, inflammation, DNA damage and insulin signalling pathway	10.1007/s00210-019-01773-5	2019-07-16	2019-12-13	150	1227	gmail.com	No	India	No	Yes	1217	22	1	0
374	No	Synthesis and characterization of newly synthesized neodymium zirconate zinc sulfide nanocomposite and its effect on selected aspects of albino mice behavior	10.1007/s00210-019-01787-z	2019-09-15	2019-12-13	89	1227	bzu.edu.pk	Yes	Pakistan	No	Yes	324	6	0	0
375	No	New approaches for the assessment of platelet activation status in thrombus under flow condition using confocal microscopy	10.1007/s00210-019-01789-x	2019-09-04	2019-12-13	100	1227	gmail.com	No	Poland	No	Yes	575	6	0	0
376	No	Resveratrol and quercetin attenuate depressive-like behavior and restore impaired contractility of vas deferens in chronic stress-exposed rats: involvement of oxidative stress and inflammation	10.1007/s00210-019-01781-5	2019-09-01	2019-12-14	104	1226	gmail.com	No	Turkey	No	Yes	673	8	0	0
377	Yes	RETRACTED ARTICLE: Chrysophanol suppresses growth and metastasis of T cell acute lymphoblastic leukemia via miR-9/PD-L1 axis	10.1007/s00210-019-01778-0	2019-09-28	2019-12-14	77	1226	126.com	No	China	No	Yes	791	8	1	2
378	No	LncRNA HCP5 promotes LAML progression via PSMB8-mediated PI3K/AKT pathway activation	10.1007/s00210-019-01788-y	2019-08-24	2019-12-14	112	1226	163.com	No	China	No	No	542	13	1	1
379	No	Repeated restraint stress potentiates methylphenidate and modafinil-induced behavioral sensitization in rats	10.1007/s00210-019-01790-4	2019-07-30	2019-12-18	141	1222	hotmail.com	No	Pakistan	No	No	409	3	0	0
380	No	Protection from doxorubicin-induced nephrotoxicity by clindamycin: novel antioxidant, anti-inflammatory and anti-apoptotic roles	10.1007/s00210-019-01782-4	2019-09-23	2019-12-18	86	1222	yahoo.com	No	Egypt,Germany	Yes	Yes	982	20	0	0
381	No	Salvianolic acid B protects against myocardial ischaemia-reperfusion injury in rats via inhibiting high mobility group box 1 protein expression through the PI3K/Akt signalling pathway	10.1007/s00210-019-01755-7	2019-02-21	2019-12-18	300	1222	qq.com	No,No	China	No	Yes	2094	16	0	0
382	No	Adelmidrol protects against non-alcoholic steatohepatitis in mice	10.1007/s00210-019-01785-1	2019-08-25	2019-12-18	115	1222	yahoo.com	No	Egypt,Saudi Arabia	Yes	No	631	3	0	0
383	No	Antinociceptive, antiedematous, and antiallodynic activity of 1H-pyrrolo[3,4-c]pyridine-1,3(2H)-dione derivatives in experimental models of pain	10.1007/s00210-019-01783-3	2019-04-17	2019-12-19	246	1221	uj.edu.pl	Yes	Poland	No	Yes	390	8	0	0
384	No	In vitro effects of antidepressants and mood-stabilizing drugs on cell energy metabolism	10.1007/s00210-019-01791-3	2019-10-25	2019-12-19	55	1221	gmail.com	No	Czech Republic	No	Yes	690	7	0	0
385	No	Knockdown of long noncoding RNA GAS5 protects human cardiomyocyte-like AC16 cells against high glucose-induced inflammation by inhibiting miR-21-5p-mediated TLR4/NF-κB signaling	10.1007/s00210-019-01795-z	2019-10-07	2019-12-21	75	1219	126.com	No	China	No	No	657	19	0	0
386	No	The STK16 inhibitor STK16-IN-1 inhibits non-adrenergic and non-neurogenic smooth muscle contractions in the human prostate and the human male detrusor	10.1007/s00210-019-01797-x	2019-10-11	2019-12-23	73	1217	med.uni-muenchen.de	NA	Germany	No	Yes	316	3	0	0
387	No	Agonist-specific desensitization of PGE2-stimulated cAMP signaling due to upregulated phosphodiesterase expression in human lung fibroblasts	10.1007/s00210-019-01800-5	2019-08-20	2019-12-28	130	1212	chapman.edu	Yes	United States	No	Yes	2599	6	0	0
388	No	Silver nanoparticles (Ag-NPs) in the central amygdala protect the rat conditioned by morphine from withdrawal attack due to naloxone via high-level nitric oxide	10.1007/s00210-019-01784-2	2019-07-27	2020-01-02	159	1207	khayam.ut.ac.ir	Yes,NA	Iran	No	Yes	179	1	0	0
389	No	Pharmacokinetics of seven major active components of Mahuang decoction in rat blood and brain by LC–MS/MS coupled to microdialysis sampling	10.1007/s00210-019-01786-0	2019-09-12	2020-01-03	113	1206	hotmail.com	No,No	China	No	No	917	7	0	0
390	No	Effect of transforming growth factor-β1 on functional expression of monocarboxylate transporter 1 in alveolar epithelial A549 cells	10.1007/s00210-019-01802-3	2019-07-17	2020-01-03	170	1206	hiroshima-u.ac.jp	Yes	Japan	No	Yes	536	1	2	0
391	No	Histopathological study of the maternal exposure to the biologically produced silver nanoparticles on different organs of the offspring	10.1007/s00210-019-01796-y	2019-10-09	2020-01-03	86	1206	yahoo.com	No	Iran	No	Yes	338	7	0	0
392	No	Ameliorating effect of troxerutin in unilateral ureteral obstruction induced renal oxidative stress, inflammation, and apoptosis in male rats	10.1007/s00210-019-01801-4	2019-09-23	2020-01-03	102	1206	gmail.com	No	Iran	No	Yes	296	13	0	0
393	No	A novel MEF2C mutation in lymphoid neoplasm diffuse large B-cell lymphoma promotes tumorigenesis by increasing c-JUN expression	10.1007/s00210-019-01764-6	2019-08-29	2020-01-03	127	1206	163.com	No	China	No	No	363	1	1	0
394	No	Schizandrol A protects against Aβ1–42-induced autophagy via activation of PI3K/AKT/mTOR pathway in SH-SY5Y cells and primary hippocampal neurons	10.1007/s00210-019-01792-2	2019-04-30	2020-01-04	249	1205	163.com	No	China	No	No	1032	13	0	0
395	No	Isorhapontigenin alleviates cerebral ischemia/reperfusion injuries in rats and modulated the PI3K/Akt signaling pathway	10.1007/s00210-019-01794-0	2019-08-16	2020-01-04	141	1205	protonmail.com	No	China	No	No	524	9	0	0
396	No	Cyclosporin A activates human hepatocellular carcinoma (HepG2 cells) proliferation: implication of EGFR-mediated ERK1/2 signaling pathway	10.1007/s00210-019-01798-w	2019-06-06	2020-01-06	214	1203	yahoo.com	No	Egypt	No	No	770	3	0	0
397	Unprovable	RETRACTED ARTICLE: Role of aminolevulinic acid synthase 1 in doxorubicin-induced oxidative stress to the ardiomyocyte	10.1007/s00210-019-01799-9	2019-06-24	2020-01-07	197	1202	163.com	No	China	No	No	842	0	0	0
398	No	Evaluation of histophysiological alterations associated with ketoprofen administration in albino NMRI mice	10.1007/s00210-019-01806-z	2019-08-10	2020-01-07	150	1202	yahoo.com	No	Romania	No	Yes	232	2	0	0
399	No	d-Ribose-l-cysteine attenuates lipopolysaccharide-induced memory deficits through inhibition of oxidative stress, release of proinflammatory cytokines, and nuclear factor-kappa B expression in mice	10.1007/s00210-019-01805-0	2019-07-12	2020-01-07	179	1202	yahoo.com	No	Nigeria	No	Yes	302	16	0	0
400	No	The protective effect of inosine against rotenone-induced Parkinson’s disease in mice, role of oxido-nitrosative stress, ERK phosphorylation, and A2AR expression	10.1007/s00210-019-01804-1	2019-10-28	2020-01-08	72	1201	yahoo.com	No	Egypt	No	No	713	10	0	0
401	No	Dexamethasone sodium phosphate attenuates lipopolysaccharide-induced neuroinflammation in microglia BV2 cells	10.1007/s00210-019-01775-3	2018-07-27	2020-01-08	530	1201	aliyun.com	No,No	China	No	No	1072	7	0	0
402	No	Spironolactone reversed hepato-ovarian triglyceride accumulation caused by letrozole-induced polycystic ovarian syndrome: tissue uric acid—a familiar foe	10.1007/s00210-020-01809-1	2019-07-26	2020-01-10	168	1199	abuad.edu.ng	Yes	Nigeria	No	Yes	529	9	0	0
403	Yes	RETRACTED ARTICLE: LncRNA XIST inhibits ovarian cancer cell growth and metastasis via regulating miR-150-5p/PDCD4 signaling pathway	10.1007/s00210-020-01808-2	2019-04-30	2020-01-13	258	1196	163.com	No	China	No	Yes	1383	6	3	6
404	No	β-Sitosterol attenuates carbon tetrachloride–induced oxidative stress and chronic liver injury in rats	10.1007/s00210-020-01810-8	2019-10-01	2020-01-13	104	1196	gmail.com	No	India	No	Yes	689	36	0	0
405	No	Changes in nitric oxide synthase levels are associated with impaired cardiac function and tolerance to ischemia-reperfusion injury in male rats with transient congenital hypothyroidism	10.1007/s00210-020-01812-6	2019-12-01	2020-01-15	45	1194	endocrine.ac.ir	Yes,NA	Iran	No	Yes	201	3	0	0
406	No	Synthesis, characterization, and biocompatibility of lanthanum titanate nanoparticles in albino mice in a sex-specific manner	10.1007/s00210-020-01819-z	2019-11-12	2020-01-15	64	1194	bzu.edu.pk	Yes	Pakistan	No	Yes	286	3	0	0
407	No	L-linalool exerts a neuroprotective action on hemiparkinsonian rats	10.1007/s00210-019-01793-1	2019-05-10	2020-01-15	250	1194	live.com	No	Brazil	No	No	484	9	1	0
408	No	Pantoprazole abrogated cisplatin-induced nephrotoxicity in mice via suppression of inflammation, apoptosis, and oxidative stress	10.1007/s00210-020-01823-3	2019-11-30	2020-01-16	47	1193	yahoo.com	No	Egypt,Saudi Arabia	Yes	Yes	616	13	2	0
409	No	Bufotalin ameliorates experimental Sjögren’s syndrome development by inhibiting Th17 generation	10.1007/s00210-020-01817-1	2019-10-15	2020-01-16	93	1193	126.com	No	China	No	No	425	5	0	0
410	No	Enhanced anticancer activity of combined treatment of imatinib and dipyridamole in solid Ehrlich carcinoma-bearing mice	10.1007/s00210-019-01803-2	2019-08-01	2020-01-16	168	1193	pharm.tanta.edu.eg	NA	Egypt	No	No	591	2	0	0
411	No	Nanospheres as a technological alternative to suppress hepatic cellular damage and impaired bioenergetics caused by nerolidol in Nile tilapia (Oreochromis niloticus)	10.1007/s00210-020-01824-2	2019-08-21	2020-01-18	150	1191	yahoo.com.br	No	Brazil	No	Yes	268	3	0	0
412	No	The “Nobel Population” in Pharmacology: Nobel Prize laureates, nominees and nominators 1901–1953 with a focus on B. Naunyn and O. Schmiedeberg	10.1007/s00210-019-01807-y	2019-12-08	2020-01-18	41	1191	hhu.de	NA	Germany	No	No	469	8	0	0
413	No	Liquiritin inhibits proliferation and induces apoptosis in HepG2 hepatocellular carcinoma cells via the ROS-mediated MAPK/AKT/NF-κB signaling pathway	10.1007/s00210-019-01763-7	2019-07-21	2020-01-20	183	1189	qq.com	No,No	China	No	Yes	770	15	0	0
414	No	Effect of troxerutin on oxidative stress and expression of genes regulating mitochondrial biogenesis in doxorubicin-induced myocardial injury in rats	10.1007/s00210-020-01818-0	2019-11-14	2020-01-21	68	1188	tbzmed.ac.ir	Yes	Iran	No	Yes	538	6	0	0
415	No	Four-week intravenous repeated dose toxicity study of vitacamphorae injection in rats	10.1007/s00210-020-01820-6	2019-09-23	2020-01-21	120	1188	126.com	No	China	No	No	228	1	0	0
416	No	Resveratrol prevents diabetic nephropathy by reducing chronic inflammation and improving the blood glucose memory effect in non-obese diabetic mice	10.1007/s00210-019-01777-1	2019-09-08	2020-01-22	136	1187	163.com	No	China	No	Yes	569	17	0	0
417	No	Therapeutic effects of interleukin-1 receptor-associated kinase 4 inhibitor AS2444697 on diabetic nephropathy in type 2 diabetic mice	10.1007/s00210-020-01816-2	2019-09-23	2020-01-23	122	1186	jp.astellas.com	NA	Japan	No	Yes	648	4	0	0
418	No	Fluorescent tamoxifen-encapsulated nanocapsules functionalized with folic acid for enhanced drug delivery toward breast cancer cell line MCF-7 and cancer cell imaging	10.1007/s00210-020-01825-1	2019-11-16	2020-01-24	69	1185	gmail.com	No	Iran	No	Yes	562	9	0	1
419	No	Mechanism of contractile dysfunction induced by serotonin in coronary artery in spontaneously hypertensive rats	10.1007/s00210-020-01813-5	2019-10-17	2020-01-24	99	1185	medmail.com.cn	No,NA	China	No	Yes	514	2	0	0
420	No	Edaravone protects from memory impairment induced by chronic L-methionine administration	10.1007/s00210-020-01827-z	2019-11-23	2020-01-27	65	1182	just.edu.jo	Yes	Jordan	No	Yes	326	5	0	0
421	No	Desensitization of transient receptor potential vanilloid type-1 (TRPV1) channel as promising therapy of irritable bowel syndrome: characterization of the action of palvanil in the mouse gastrointestinal tract	10.1007/s00210-020-01829-x	2019-12-02	2020-01-30	59	1179	umed.lodz.pl	NA	Canada,Germany,Italy,Poland	Yes	No	2902	8	0	0
422	No	Antifilarial effect of nanocomposite of silver nanoparticles with nitazoxanide against the microfilariae of Setaria cervi-infected albino rats	10.1007/s00210-020-01821-5	2019-10-08	2020-01-30	114	1179	gmail.com	No	India	No	Yes	338	1	1	0
423	No	Long non-coding RNA OIP5-AS1 serves as an oncogene in laryngeal squamous cell carcinoma by regulating miR-204-5p/ZEB1 axis	10.1007/s00210-020-01811-7	2019-10-09	2020-02-03	117	1175	163.com	No	China	No	No	277	15	1	0
424	Yes	RETRACTED ARTICLE: Lupeol inhibits migration and invasion of colorectal cancer cells by suppressing RhoA-ROCK1 signaling pathway	10.1007/s00210-020-01815-3	2019-09-04	2020-02-06	155	1172	wmu.edu.cn	NA	China	No	Yes	741	7	0	1
425	No	Effects of sub-chronic methylphenidate on risk-taking and sociability in zebrafish (Danio rerio)	10.1007/s00210-020-01835-z	2019-07-23	2020-02-06	198	1172	duke.edu	Yes	United States	No	Yes	435	3	0	0
426	No	Aloin protects against arsenic trioxide–induced myocardial membrane damage and release of inflammatory cytokines	10.1007/s00210-020-01833-1	2019-11-20	2020-02-06	78	1172	gmail.com	No	India,United Arab Emirates	Yes	No	288	11	0	0
427	Yes	RETRACTED ARTICLE: Knock-down of LncRNA-XIST induced glioma cell death and inhibited tumorigenesis by regulating miR-137/SLC1A5 axis-mediated ROS production	10.1007/s00210-020-01831-3	2019-10-26	2020-02-08	105	1170	126.com	No	China	No	No	1186	8	1	6
428	No	Evaluation of the protective effect of edaravone on doxorubicin nephrotoxicity by [99mTc]DMSA renal scintigraphy and biochemical methods	10.1007/s00210-020-01832-2	2019-11-08	2020-02-08	92	1170	hotmail.com	No	Turkey	No	Yes	340	2	0	0
429	No	MiR-132-3p serves as a tumor suppressor in mantle cell lymphoma via directly targeting SOX11	10.1007/s00210-020-01834-0	2019-06-06	2020-02-10	249	1168	163.com	No	China	No	No	226	5	0	0
430	No	(-)-Epigallocatechin-3-gallate provides neuroprotection via AMPK activation against traumatic brain injury in a mouse model	10.1007/s00210-020-01841-1	2019-12-11	2020-02-15	66	1163	163.com	No	China	No	No	384	9	0	1
431	Yes	RETRACTED ARTICLE: Physcion 8-O-β-glucopyranoside mediates the NLRP3-associated pyroptosis and cell metastasis in the human osteosarcoma cells via ER stress activation	10.1007/s00210-020-01836-y	2019-08-27	2020-02-18	175	1160	163.com	No	China	No	Yes	1256	1	0	8
432	No	Evidence of anti-inflammatory activity of Schizandrin A in animal models of acute inflammation	10.1007/s00210-020-01837-x	2019-10-17	2020-02-19	125	1159	126.com	No	China	No	Yes	569	10	1	1
433	No	Impact of some oral hypoglycemic agents on type 2 diabetes-associated depression and reserpine-induced depression in rats: the role of brain oxidative stress and inflammation	10.1007/s00210-020-01838-w	2019-11-06	2020-02-20	106	1158	zu.edu.eg	Yes	Egypt,Oman	Yes	Yes	1338	15	0	0
434	No	Protective effects of hesperidin against MTX-induced hepatotoxicity in male albino rats	10.1007/s00210-020-01843-z	2019-10-17	2020-02-26	132	1152	niles.edu.eg	No,NA	Egypt	No	Yes	769	12	0	0
435	Yes	RETRACTED ARTICLE: Chrysophanol exhibits anti-cancer activities in lung cancer cell through regulating ROS/HIF-1a/VEGF signaling pathway	10.1007/s00210-019-01746-8	2019-07-28	2019-10-26	90	1275	163.com	No	China	No	Yes	1602	15	1	0
436	No	Flos lonicerae flavonoids attenuate experimental ulcerative colitis in rats via suppression of NF-κB signaling pathway	10.1007/s00210-020-01814-4	2019-07-03	2020-03-03	244	1146	163.com	No,No	China	No	Yes	750	20	0	1
437	No	5-HT2A receptors but not cannabinoid receptors in the central nervous system mediate levodopa-induced visceral antinociception in conscious rats	10.1007/s00210-020-01842-0	2019-09-24	2020-03-03	161	1146	asahikawa-med.ac.jp	Yes	Japan	No	Yes	275	2	0	0
438	No	Gum arabic reduces inflammation, oxidative, and nitrosative stress in the gastrointestinal tract of mice with chronic kidney disease	10.1007/s00210-020-01844-y	2019-11-04	2020-03-10	127	1139	unifesp.br	NA	Brazil,Oman,United Arab Emirates	Yes	Yes	640	10	0	0
439	No	LncRNA Tincr regulates PKCɛ expression in a miR-31-5p-dependent manner in cardiomyocyte hypertrophy	10.1007/s00210-020-01847-9	2019-12-22	2020-03-10	79	1139	sohu.com	No	China	No	No	341	9	1	1
440	No	Regulation of liver regeneration by prostaglandin E2 and thromboxane A2 following partial hepatectomy in rats	10.1007/s00210-020-01848-8	2019-11-21	2020-03-11	111	1138	pharma.cu.edu.eg	NA	Egypt	No	No	435	3	0	1
441	No	Curcumin attenuates bevacizumab-induced toxicity via suppressing oxidative stress and preventing mitochondrial dysfunction in heart mitochondria	10.1007/s00210-020-01853-x	2020-01-16	2020-03-14	58	1135	yahoo.com	No	Iran	No	No	546	17	0	0
442	No	Pharmacodynamics of intrathecal and epidural fadolmidine, an α2-adrenoceptor agonist, after bolus and infusion in dogs—comparison with clonidine	10.1007/s00210-020-01850-0	2019-09-26	2020-03-16	172	1133	orionpharma.com	NA	Finland,United States	Yes	No	215	1	0	0
443	No	Magnetic fields enhance the anti-tumor efficacy of low dose cisplatin and reduce the nephrotoxicity	10.1007/s00210-020-01855-9	2020-01-26	2020-03-21	55	1128	yahoo.com	No	Egypt	No	No	350	6	0	0
444	No	Rupatadine, a dual antagonist of histamine and platelet-activating factor (PAF), attenuates experimentally induced diabetic nephropathy in rats	10.1007/s00210-020-01856-8	2019-12-11	2020-03-21	101	1128	yahoo.com	No	Egypt	No	Yes	652	7	0	0
445	No	S-adenosylmethionine induces apoptosis and cycle arrest of gallbladder carcinoma cells by suppression of JAK2/STAT3 pathways	10.1007/s00210-020-01858-6	2020-01-02	2020-03-26	84	1123	163.com	No,No	China	No	No	339	3	2	5
446	No	Anti-inflammatory, antioxidant, and gaso-protective mechanism of 3α-hydroxymasticadienoic acid and diligustilide combination on indomethacin gastric damage	10.1007/s00210-020-01857-7	2019-09-27	2020-04-02	188	1116	unam.mx	Yes	Brazil,Mexico	Yes	Yes	366	5	1	0
447	No	Ameliorative effect of nicorandil in ovarian ischemia-reperfusion–induced injury in rats: role of potassium channel	10.1007/s00210-020-01854-w	2019-12-12	2020-04-07	117	1111	yahoo.com	No	Egypt	No	Yes	418	3	3	0
448	No	The potential chemotherapeutic effect of β-ionone and/or sorafenib against hepatocellular carcinoma via its antioxidant effect, PPAR-γ, FOXO-1, Ki-67, Bax, and Bcl-2 signaling pathways	10.1007/s00210-020-01863-9	2020-01-07	2020-04-08	92	1110	pharm.bsu.edu.eg	NA	Egypt	No	No	838	12	2	1
449	No	Astaxanthin alleviates gestational diabetes mellitus in mice through suppression of oxidative stress	10.1007/s00210-020-01861-x	2019-11-28	2020-04-11	135	1107	sina.com	No	China	No	No	738	17	0	0
450	No	Exploring the anti-stress effects of imatinib and tetrabenazine in cold-water immersion-induced acute stress in mice	10.1007/s00210-020-01862-w	2019-12-04	2020-04-14	132	1104	gmail.com	No	India	No	No	285	1	0	0
451	No	Carvacrol reduces hippocampal cell death and improves learning and memory deficits following lead-induced neurotoxicity via antioxidant activity	10.1007/s00210-020-01866-6	2019-10-10	2020-04-17	190	1101	yahoo.com	No	Iran	No	No	357	10	0	0
452	No	Fibroblast-specific ERK5 deficiency changes tumor vasculature and exacerbates tumor progression in a mouse model	10.1007/s00210-020-01859-5	2019-10-24	2020-04-19	178	1099	gmail.com	No	Japan	No	No	715	1	1	0
453	No	Apoptotic and anti-proliferative effect of guanosine and guanosine derivatives in HuT-78 T lymphoma cells	10.1007/s00210-020-01864-8	2019-10-01	2020-04-20	202	1098	mh-hannover.de	Yes	Germany	No	No	2337	6	0	0
454	No	Serotonin 5HT2A receptor antagonism mediated anti-inflammatory and anti-fibrotic effect in adriamycin-induced CKD in rats	10.1007/s00210-020-01826-0	2019-11-13	2020-04-28	167	1090	rediffmail.com	No	India	No	No	412	5	0	0
455	No	Anti-arthritic and anti- inflammatory effects of extract and fractions of Malva parviflora in a mono- arthritis model induced with kaolin/carrageenan	10.1007/s00210-020-01851-z	2019-11-20	2020-04-28	160	1090	yahoo.com.mx	No	Mexico	No	Yes	334	1	2	0
456	No	Effects of immune cell-targeted treatments result from the suppression of neuronal oxidative stress and inflammation in experimental diabetic rats	10.1007/s00210-020-01871-9	2020-02-13	2020-05-02	79	1086	yahoo.com	No	Turkey	No	No	517	3	0	0
457	No	Reduction of hippocampal IL-6 levels in LPS-injected rats following acute exendin-4 treatment	10.1007/s00210-020-01867-5	2019-11-11	2020-05-03	174	1085	gmail.com	No	Brazil	No	No	452	3	0	2
458	No	Design, synthesis, and biological evaluation of novel stachydrine derivatives as potent neuroprotective agents for cerebral ischemic stroke	10.1007/s00210-020-01868-4	2019-12-19	2020-05-05	138	1083	ouc.edu.cn	No,Yes	China	No	No	417	4	0	0
459	No	Physicochemical characterization and cytotoxicity of articaine-2-hydroxypropyl-β-cyclodextrin inclusion complex	10.1007/s00210-020-01879-1	2019-08-27	2020-05-05	252	1083	gmail.com	No	Brazil	No	Yes	361	2	0	0
460	No	Comparative efficacy of empagliflozin and drugs of baseline therapy in post-infarct heart failure in normoglycemic rats	10.1007/s00210-020-01873-7	2020-01-09	2020-05-06	118	1082	pharminnotech.com	NA	Germany,Russia	Yes	No	592	6	0	0
461	No	Zingerone ameliorates oxidative stress and inflammation in bleomycin-induced pulmonary fibrosis: modulation of the expression of TGF-β1 and iNOS	10.1007/s00210-020-01881-7	2020-01-05	2020-05-06	122	1082	yahoo.com	No	Turkey	No	Yes	968	15	0	0
462	No	The neurotoxic effect of long-term use of high-dose Pregabalin and the role of alpha tocopherol in amelioration: implication of MAPK signaling with oxidative stress and apoptosis	10.1007/s00210-020-01875-5	2020-01-01	2020-05-06	126	1082	hotmail.com	No	Egypt	No	Yes	1058	11	1	0
463	No	Phenformin inhibits proliferation, invasion, and angiogenesis of cholangiocarcinoma cells via AMPK-mTOR and HIF-1A pathways	10.1007/s00210-020-01885-3	2020-02-05	2020-05-07	92	1081	kku.ac.th	Yes	Thailand	No	Yes	871	10	0	0
464	No	Immunomodulatory dose of clindamycin in combination with ceftriaxone improves survival and prevents organ damage in murine polymicrobial sepsis	10.1007/s00210-020-01876-4	2020-01-04	2020-05-07	124	1081	rediffmail.com	No	India	No	No	392	2	1	0
465	No	Protective effect of oleuropein on ketamine-induced cardiotoxicity in rats	10.1007/s00210-020-01870-w	2019-11-21	2020-05-07	168	1081	mku.edu.tr	Yes	Turkey	No	Yes	718	6	0	0
466	No	Effect of ethanolic extract of Solanum virginianum Linn. on neuropathic pain using chronic constriction injury rat model and molecular docking studies	10.1007/s00210-020-01872-8	2019-11-19	2020-05-09	172	1079	gmail.com	No	India	No	No	556	3	0	0
467	No	Novel NMDA-receptor antagonists ameliorate vanadiumneurotoxicity	10.1007/s00210-020-01882-6	2020-01-10	2020-05-09	120	1079	yahoo.com	No	Nigeria,United States	Yes	Yes	370	3	1	0
468	No	Coumarin derivative 7-isopentenyloxycoumarin induces in vivo antitumor activity by inhibit angiogenesis via CCL2 chemokine decrease	10.1007/s00210-020-01884-4	2019-10-10	2020-05-09	212	1079	gmail.com	No	Brazil	No	Yes	279	4	0	0
469	No	Effect of omega-3 fatty acids on glucose homeostasis: role of free fatty acid receptor 1	10.1007/s00210-020-01883-5	2020-01-31	2020-05-09	99	1079	pharmacy.zu.edu.eg	NA	Egypt,Oman	Yes	Yes	684	6	0	0
470	No	Role of nitric oxide in mediating the cardioprotective effect of agomelatine against isoproterenol-induced myocardial injury in rats	10.1007/s00210-020-01860-y	2019-10-30	2020-05-12	195	1076	yahoo.com	No	Egypt	No	Yes	658	6	0	0
471	No	Pretreatment with berberine protects against cisplatin-induced renal injury in male Wistar rats	10.1007/s00210-020-01877-3	2019-08-25	2020-05-14	263	1074	yahoo.com	No	Iran,Iraq	Yes	No	462	12	1	0
472	No	α-Phellandrene attenuates tissular damage, oxidative stress, and TNF-α levels on acute model ifosfamide-induced hemorrhagic cystitis in mice	10.1007/s00210-020-01869-3	2019-09-18	2020-05-15	240	1073	ufpi.edu.br	NA	Brazil	No	No	478	8	1	0
473	No	Geraniol activates Nrf-2/HO-1 signaling pathway mediating protection against oxidative stress-induced apoptosis in hepatic ischemia-reperfusion injury	10.1007/s00210-020-01887-1	2020-01-27	2020-05-16	110	1072	o6u.edu.eg	Yes	Egypt	No	No	717	19	1	0
474	No	The effect of cannabidiol on the pharmacokinetics of carbamazepine in rats	10.1007/s00210-020-01878-2	2019-12-16	2020-05-19	155	1069	just.edu.jo	Yes	Jordan	No	Yes	770	2	0	0
475	No	Possible mechanisms mediating the protective effect of cilostazol in L-arginine induced acute pancreatitis in rats: role of cGMP, cAMP, and HO-1	10.1007/s00210-020-01897-z	2019-09-14	2020-05-19	248	1069	yahoo.com	No	Egypt	No	Yes	445	7	0	0
476	No	Silencing of tissue factor by antisense deoxyoligonucleotide mitigates thioacetamide-induced liver injury	10.1007/s00210-020-01896-0	2020-01-18	2020-05-20	123	1068	qu.edu.sa	Yes	Egypt,Saudi Arabia	Yes	Yes	302	6	0	0
477	No	Pyrrolidine dithiocarbamate reduces alloxan-induced kidney damage by decreasing nox4, inducible nitric oxide synthase, and metalloproteinase-2	10.1007/s00210-020-01906-1	2020-04-01	2020-05-21	50	1067	gmail.com	No	Brazil	No	Yes	345	1	0	0
478	No	LncRNA RHPN1-AS1 accelerates proliferation, migration, and invasion via regulating miR-485-5p/BSG axis in hepatocellular carcinoma	10.1007/s00210-020-01889-z	2020-03-11	2020-05-21	71	1067	mail.tsinghua.edu.cn	No,NA	China	No	No	384	6	0	1
479	No	Fumaric acid protect the cadmium-induced hepatotoxicity in rats: owing to its antioxidant, anti-inflammatory action and aid in recast the liver function	10.1007/s00210-020-01900-7	2020-02-19	2020-05-21	92	1067	yahoo.co.in	No	India,Saudi Arabia	Yes	Yes	660	8	1	0
480	No	Agathisflavone modulates astrocytic responses and increases the population of neurons in an in vitro model of traumatic brain injury	10.1007/s00210-020-01905-2	2019-09-13	2020-05-22	252	1066	ufba.br	Yes	Brazil,United Kingdom	Yes	Yes	475	7	0	0
481	No	Role of glucocorticoid receptor phosphorylation-mediated synaptic plasticity in anxiogenic and depressive behaviors induced by monosodium glutamate	10.1007/s00210-020-01845-x	2019-11-19	2020-05-22	185	1066	zs-hospital.sh.cn	NA,NA	China	No	No	463	5	0	0
482	No	Curcumin nanoparticles ameliorate hepatotoxicity and nephrotoxicity induced by cisplatin in rats	10.1007/s00210-020-01888-0	2020-02-15	2020-05-23	98	1065	yahoo.com	No	Egypt	No	Yes	1020	18	2	0
483	No	The involvement of GABAergic system in the antidepressant-like effect of agmatine	10.1007/s00210-020-01910-5	2019-11-26	2020-05-23	179	1065	gmail.com	No	Brazil	No	Yes	522	6	0	0
484	No	Potentiation of anti-Alzheimer activity of curcumin by probiotic Lactobacillus rhamnosus UBLR-58 against scopolamine-induced memory impairment in mice	10.1007/s00210-020-01904-3	2020-04-27	2020-05-25	28	1063	gmail.com	No	India	No	Yes	869	14	0	1
485	No	Myricetin ameliorates sepsis-associated acute lung injury in a murine sepsis model	10.1007/s00210-020-01880-8	2019-11-21	2020-05-27	188	1061	hb2h.com	NA	China	No	Yes	694	13	0	0
486	No	Utilization of plant-derived Myricetin molecule coupled with ultrasound for the synthesis of gold nanoparticles against breast cancer	10.1007/s00210-020-01874-6	2019-12-28	2020-05-28	152	1060	gmail.com	No,No	India,South Korea	Yes	No	492	12	0	0
487	No	miR-486 is involved in the pathogenesis of acute myeloid leukemia by regulating JAK-STAT signaling	10.1007/s00210-020-01892-4	2019-12-13	2020-05-29	168	1059	163.com	No	China	No	No	464	6	2	0
488	No	Intraperitoneal injections of copper ferrite nanoparticles disturb blood, plasma, and antioxidant parameters of Wistar rats in a sex-specific manner	10.1007/s00210-020-01899-x	2020-02-01	2020-05-29	118	1059	bzu.edu.pk	No,Yes	Pakistan	No	Yes	290	2	0	0
489	No	Hepatoprotective effect and possible mechanism of phytoestrogen calycosin on carbon tetrachloride–induced liver fibrosis in mice	10.1007/s00210-020-01891-5	2019-12-02	2020-05-30	180	1058	ahmu.edu.cn	Yes	China	No	No	745	6	0	0
490	No	GLUT1 participates in tamoxifen resistance in breast cancer cells through autophagy regulation	10.1007/s00210-020-01893-3	2019-11-08	2020-06-05	210	1052	hrbmu.edu.cn	Yes	China	No	No	989	10	0	0
491	No	Sodium copper chlorophyllin attenuates adenine-induced chronic kidney disease via suppression of TGF-beta and inflammatory cytokines	10.1007/s00210-020-01912-3	2020-01-20	2020-06-05	137	1052	nmims.edu	Yes	India	No	Yes	540	0	0	0
492	No	Involvement of Gi protein–dependent BKCa channel activation in β2-adrenoceptor-mediated dilation of retinal arterioles in rats	10.1007/s00210-020-01895-1	2020-03-09	2020-06-05	88	1052	pharm.kitasato-u.ac.jp	NA	Japan	No	Yes	298	3	0	0
493	No	Hepatoprotective effect of limonene against chronic immobilization induced liver damage in rats	10.1007/s00210-020-01915-0	2020-02-17	2020-06-08	112	1049	iauz.ac.ir	NA	Iran	No	Yes	440	7	0	0
494	No	Berberine attenuates non-alcoholic steatohepatitis by regulating chemerin/CMKLR1 signalling pathway and Treg/Th17 ratio	10.1007/s00210-020-01914-1	2020-01-18	2020-06-10	144	1047	163.com	No	China	No	Yes	710	2	0	0
495	No	Effects of 2′,6′-dihydroxy-4′-methoxydihidrochalcone on innate inflammatory response	10.1007/s00210-020-01922-1	2020-03-21	2020-06-16	87	1041	univali.br	NA	Brazil	No	No	313	1	0	0
496	No	Additive effects of intravenous and intravesical application of vibegron, a β3-adrenoceptor agonist, on bladder function in rats with bladder overactivity	10.1007/s00210-020-01921-2	2019-12-27	2020-06-18	174	1039	jikei.ac.jp	Yes	Japan,United States	Yes	Yes	398	0	0	0
497	No	Interleukin-38 overexpression prevents bleomycin-induced mouse pulmonary fibrosis	10.1007/s00210-020-01920-3	2019-11-19	2020-06-23	217	1034	nbu.edu.cn	Yes	China	No	Yes	861	12	0	0
498	No	The protective effect of alpha lipoic acid (ALA) on social interaction memory, but not passive avoidance in sleep-deprived rats	10.1007/s00210-020-01916-z	2019-12-19	2020-06-24	188	1033	mut.ac.ir	NA	Iran	No	No	497	14	0	0
499	No	In vitro targeted screening and molecular docking of stilbene, quinones, and flavonoid on 3T3-L1 pre-adipocytes for anti-adipogenic actions	10.1007/s00210-020-01919-w	2019-12-22	2020-06-25	186	1032	rediffmail.com	No	India	No	No	687	9	0	0
500	No	Antiinflammatory properties of antiLy6G antibody disappear during magnetic field exposure in rats with carrageenan induced acute paw inflammation	10.1007/s00210-020-01925-y	2020-04-28	2020-06-26	59	1031	yahoo.com	No	Turkey	No	Yes	233	0	0	0
501	No	Ca2+ signaling as a mechanism of haloperidol-induced cytotoxicity in human astrocytes and assessing the protective role of a Ca2+ chelator	10.1007/s00210-020-01929-8	2020-05-04	2020-06-27	54	1030	gmail.com	No	Taiwan	No	No	254	0	0	0
502	No	ORY supplementation mitigates acetaminophen-induced acute liver failure in male mice: role of oxidative stress and apoptotic markers	10.1007/s00210-020-01930-1	2020-03-29	2020-06-29	92	1028	hotmail.com	No	Brazil	No	Yes	226	2	0	0
503	No	Monoamine oxidase A inhibition as monotherapy reverses parkinsonism in the MPTP-lesioned marmoset	10.1007/s00210-020-01927-w	2020-02-24	2020-06-29	126	1028	mcgill.ca	Yes	Canada	No	No	262	0	0	0
504	No	Flavonoid calycopterin triggers apoptosis in triple-negative and ER-positive human breast cancer cells through activating different patterns of gene expression	10.1007/s00210-020-01917-y	2020-02-14	2020-07-02	139	1025	ut.ac.ir	NA,Yes	Iran	No	No	329	8	0	0
505	No	Ferroptosis occurs in phase of reperfusion but not ischemia in rat heart following ischemia or ischemia/reperfusion	10.1007/s00210-020-01932-z	2020-04-16	2020-07-03	78	1024	csu.edu.cn	Yes	China	No	Yes	1970	51	0	0
506	No	Monoamine oxidase A inhibition with moclobemide enhances the anti-parkinsonian effect of L-DOPA in the MPTP-lesioned marmoset	10.1007/s00210-020-01933-y	2020-02-06	2020-07-03	148	1024	mcgill.ca	Yes	Canada	No	No	316	1	0	0
507	No	The protective effect of melatonin on benzo(a)pyrene-induced brain injury: role of apoptosis and autophagy pathways	10.1007/s00210-020-01936-9	2020-05-20	2020-07-07	48	1020	mums.ac.ir	Yes	Iran	No	Yes	556	10	2	0
508	No	Photo-irradiation coupled biosynthesis of magnesium oxide nanoparticles for antibacterial application	10.1007/s00210-020-01934-x	2020-02-18	2020-07-07	140	1020	curtin.edu.my	Yes	Malaysia	No	Yes	368	6	0	0
509	No	Rosmarinic acid prevents gastric ulcers via sulfhydryl groups reinforcement, antioxidant and immunomodulatory effects	10.1007/s00210-020-01894-2	2020-02-12	2020-07-08	147	1019	uol.com.br	No	Brazil	No	Yes	427	7	2	0
510	No	IL-6/STAT3 and adipokine modulation using tocilizumab in rats with fructose-induced metabolic syndrome	10.1007/s00210-020-01940-z	2020-02-21	2020-07-10	140	1017	gmail.com	No	Egypt	No	Yes	650	4	0	1
511	No	Formulation of Stattic as STAT3 inhibitor in nanostructured lipid carriers (NLCs) enhances efficacy of doxorubicin in melanoma cancer cells	10.1007/s00210-020-01942-x	2020-03-20	2020-07-11	113	1016	gmail.com	Yes,No	Canada,Iran,Turkey	Yes	Yes	518	12	1	0
512	No	Non-clinical toxicity of (+)-limonene epoxide and its physio-pharmacological properties on neurological disorders	10.1007/s00210-020-01943-w	2020-02-28	2020-07-11	134	1016	ufpi.edu.br	NA	Brazil	No	Yes	361	4	4	1
513	No	Topical application of (S)-(–)-limonene is as effective as phonophoresis for improving oxidative parameters of injured skeletal muscle in rats	10.1007/s00210-020-01941-y	2020-03-09	2020-07-11	124	1016	hotmail.com	No	Brazil	No	Yes	230	1	0	0
514	No	Methyl jasmonate reverses chronic stress-induced memory dysfunctions through modulation of monoaminergic neurotransmission, antioxidant defense system, and Nrf2 expressions	10.1007/s00210-020-01939-6	2020-01-30	2020-07-14	166	1013	futa.edu.ng	Yes	Nigeria	No	Yes	242	4	1	0
515	No	Geraniol ameliorates diabetic nephropathy via interference with miRNA-21/PTEN/Akt/mTORC1 pathway in rats	10.1007/s00210-020-01944-9	2020-04-15	2020-07-14	90	1013	pharma.cu.edu.eg	NA	Egypt	No	Yes	541	8	1	0
516	No	Chemopreventive effect of riboflavin on the potassium bromate–induced renal toxicity in vivo	10.1007/s00210-020-01938-7	2020-03-12	2020-07-14	124	1013	gmail.com	No	Saudi Arabia	No	Yes	472	7	0	0
517	No	Curcumin protects thymus against D-galactose-induced senescence in mice	10.1007/s00210-020-01945-8	2020-01-04	2020-07-20	198	1007	zzu.edu.cn	NA	China	No	Yes	819	6	0	0
518	No	Vascular endothelial growth factor contributes to lung vascular hyperpermeability in sepsis-associated acute lung injury	10.1007/s00210-020-01947-6	2020-07-05	2020-07-21	16	1006	ivory.plala.or.jp	NA	Egypt,Japan	Yes	No	2410	7	0	0
519	No	Isoliquiritigenin downregulates miR-195 and attenuates oxidative stress and inflammation in STZ-induced retinal injury	10.1007/s00210-020-01948-5	2020-06-03	2020-07-22	49	1005	ut.edu.sa	Yes	Egypt,Saudi Arabia,United States	Yes	Yes	675	10	0	0
520	No	Heart malformation is an early response to valproic acid in developing zebrafish	10.1007/s00210-020-01949-4	2019-12-19	2020-07-22	216	1005	rediffmail.com	No	India	No	Yes	494	2	0	0
521	No	Protective effect of cerium oxide nanoparticles on cisplatin and oxaliplatin primary toxicities in male albino rats	10.1007/s00210-020-01946-7	2020-03-16	2020-07-24	130	1003	yahoo.com	No	Egypt	No	Yes	587	4	1	0
522	No	Neuronal degeneration and oxidative stress in the SNc of 6-OHDA intoxicated rats, improving role of silymarin long-term treatment	10.1007/s00210-020-01954-7	2020-02-01	2020-07-27	177	1000	gmail.com	No	Iran	No	Yes	295	8	0	0
523	No	Effects of CATECHIN on reserpine-induced vacuous chewing movements: behavioral and biochemical analysis	10.1007/s00210-020-01923-0	2019-09-26	2020-07-29	307	998	gmail.com	No	Brazil	No	Yes	279	3	1	0
524	No	Influence of IP-injected ZnO-nanoparticles in Catla catla fish: hematological and serological profile	10.1007/s00210-020-01955-6	2020-04-18	2020-07-29	102	998	ue.edu.pk	Yes,Yes	Pakistan	No	Yes	529	6	0	0
525	No	Gallic acid exerts anti-inflammatory, anti-oxidative stress, and nephroprotective effects against paraquat-induced renal injury in male rats	10.1007/s00210-020-01931-0	2020-04-23	2020-07-30	98	997	yahoo.com	No	Iran	No	No	662	23	3	0
526	No	Systemic pharmacology understanding of the key mechanism of Sedum sarmentosum Bunge in treating hepatitis	10.1007/s00210-020-01952-9	2020-05-20	2020-07-31	72	996	sina.com	No	China	No	Yes	425	4	2	0
527	No	Can aprepitant used for nausea and vomiting be good gastrointestinal complaints?	10.1007/s00210-020-01956-5	2020-03-05	2020-08-03	151	993	atauni.edu.tr	Yes	Turkey	No	Yes	649	4	0	0
528	No	Cardioprotective role of GTS-21 by attenuating the TLR4/NF-κB pathway in streptozotocin-induced diabetic cardiomyopathy in rats	10.1007/s00210-020-01957-4	2020-05-20	2020-08-10	82	986	hotmail.com	No	Egypt	No	No	763	16	1	0
529	No	Gastric healing effect of p-coumaric acid isolated from Baccharis dracunculifolia DC on animal model	10.1007/s00210-020-01928-9	2020-03-28	2020-08-11	136	985	edu.univali.br	NA	Brazil	No	Yes	678	11	0	0
530	No	Effect of nifedipine, a calcium channel blocker, on the generation of nitric oxide and interleukin-1β by murine macrophages activated by lipopolysaccharide from Prevotella intermedia	10.1007/s00210-020-01958-3	2020-04-13	2020-08-11	120	985	pusan.ac.kr	Yes	South Korea	No	Yes	606	3	0	0
531	No	Etoricoxib treatment prevented body weight gain and ameliorated oxidative stress in the liver of high-fat diet–fed rats	10.1007/s00210-020-01960-9	2020-03-12	2020-08-11	152	985	yahoo.com	No	Bangladesh	No	Yes	332	1	0	0
532	No	Chenodeoxycholic and deoxycholic acids induced positive inotropic and negative chronotropic effects on rat heart	10.1007/s00210-020-01962-7	2020-05-10	2020-08-18	100	978	swu.edu.cn	NA	China	No	Yes	420	3	0	0
533	No	Deferasirox, a trivalent iron chelator, ameliorates neuronal damage in hemorrhagic stroke models	10.1007/s00210-020-01963-6	2020-04-22	2020-08-18	118	978	gifu-pu.ac.jp	Yes	Japan	No	No	863	13	0	0
534	No	Short- and long-term effects of rapamycin on ischemic damage and apoptotic changes in torsion of rat testes	10.1007/s00210-020-01965-4	2020-05-08	2020-08-19	103	977	gmail.com	No	Turkey	No	No	419	2	0	0
535	No	Toxicological and pharmacokinetic analysis at therapeutic dose of SRS27, an investigational anti-asthma agent	10.1007/s00210-020-01966-3	2020-05-04	2020-08-25	113	971	upm.edu.my	Yes,Yes	Malaysia,Singapore	Yes	Yes	234	4	0	0
536	No	A natural product biflavonoid scaffold with anti-tryptase activity	10.1007/s00210-020-01959-2	2020-01-08	2020-08-25	230	971	byu.edu	Yes	United States	No	Yes	439	3	0	0
537	No	Antinociceptive effects of lead acetate in sciatic nerve chronic constriction injury model of peripheral neuropathy in male Wistar rats	10.1007/s00210-020-01951-w	2020-05-05	2020-08-28	115	968	unilorin.edu.ng	Yes	Nigeria	No	No	271	1	0	0
538	No	Hydroxychloroquine use and progression or prognosis of COVID-19: a systematic review and meta-analysis	10.1007/s00210-020-01964-5	2020-06-22	2020-09-06	76	959	vip.163.com	NA	China	No	Yes	3642	9	0	2
539	No	Stress-induced alterations of social behavior are reversible by antagonism of steroid hormones in C57/BL6 mice	10.1007/s00210-020-01970-7	2020-04-27	2020-09-07	133	958	pyl.unibe.ch	NA	Austria,Switzerland	Yes	No	1919	5	0	0
540	No	The protective effect of fenofibrate, triptorelin, and their combination against premature ovarian failure in rats	10.1007/s00210-020-01975-2	2020-06-10	2020-09-14	96	951	deraya.edu.eg	NA	Egypt	No	Yes	624	5	0	0
541	No	Caffeic acid and caffeine attenuate toxicity associated with malonic or methylmalonic acid exposure in Drosophila melanogaster	10.1007/s00210-020-01974-3	2020-05-12	2020-09-15	126	950	yahoo.com.br	No	Brazil	No	Yes	449	2	0	0
542	No	Quercetin treatment increases H2O2 removal by restoration of endogenous antioxidant activity and blocks isoproterenol-induced cardiac hypertrophy	10.1007/s00210-020-01953-8	2020-05-24	2020-09-15	114	950	ufca.edu.br	NA	Brazil	No	Yes	617	8	0	0
543	No	Effects of repeated increasing doses of cisplatin as models of acute kidney injury and chronic kidney disease in rats	10.1007/s00210-020-01976-1	2020-08-12	2020-09-16	35	949	squ.edu.om	Yes	Oman,United Arab Emirates	Yes	No	706	7	1	0
544	No	Melatonin alleviates sepsis-induced heart injury through activating the Nrf2 pathway and inhibiting the NLRP3 inflammasome	10.1007/s00210-020-01972-5	2020-04-23	2020-09-16	146	949	ugr.es	Yes	Algeria,Egypt,Spain	Yes	Yes	1591	19	0	0
545	No	4,5-Seco-5,10-friedo-abietane-type diterpenoids with anticancer activity from Salvia atropatana Bunge	10.1007/s00210-020-01967-2	2020-02-26	2020-09-16	203	949		NA	Hungary,Iran	Yes	No	335	6	0	0
546	No	Raptinal silver nanoparticles: new therapeutic advances in hepatocellular carcinoma mouse model	10.1007/s00210-020-01973-4	2020-06-18	2020-09-18	92	947	pharm.helwan.edu.eg	NA	Egypt	No	Yes	737	5	2	0
547	No	Impact of phosphodiesterases PDE3 and PDE4 on 5-hydroxytryptamine receptor4-mediated increase of cAMP in human atrial fibrillation	10.1007/s00210-020-01968-1	2020-06-08	2020-09-19	103	946	uke.de	NA	Germany,Spain	Yes	Yes	1778	6	0	0
548	No	Mechanical allodynia triggered by cold exposure in mice with the Scn11a p.R222S mutation: a novel model of drug therapy for neuropathic pain related to NaV1.9	10.1007/s00210-020-01978-z	2020-05-18	2020-09-24	129	941	mail.tsumura.co.jp	NA	Japan	No	No	1826	2	0	0
549	No	Postoperative peritoneal adhesion: an update on physiopathology and novel traditional herbal and modern medical therapeutics	10.1007/s00210-020-01961-8	2020-03-24	2020-09-26	186	939	semums.ac.ir	NA	Iran	No	No	804	12	4	0
550	No	Dexmedetomidine suppresses bupivacaine-induced parthanatos in human SH-SY5Y cells via the miR-7-5p/PARP1 axis-mediated ROS	10.1007/s00210-020-01971-6	2020-01-07	2020-09-28	265	937	163.com	No	China	No	Yes	575	4	0	2
551	No	Dibenzazepine combats acute liver injury in rats via amendments of Notch signaling and activation of autophagy	10.1007/s00210-020-01977-0	2020-04-15	2020-09-28	166	937	pharma.cu.edu.eg	NA	Egypt	No	Yes	573	4	2	0
552	No	Cardioprotective effect of pioglitazone and curcumin against diabetic cardiomyopathy in type 1 diabetes mellitus: impact on CaMKII/NF-κB/TGF-β1 and PPAR-γ signaling pathway	10.1007/s00210-020-01979-y	2020-06-10	2020-09-28	110	937	yahoo.com	No	Egypt	No	Yes	1153	12	0	0
553	No	Resveratrol-induced apoptosis is associated with regulating the miR-492/CD147 pathway in malignant melanoma cells	10.1007/s00210-020-01981-4	2020-02-06	2020-10-03	240	932	csu.edu.cn	Yes	China	No	Yes	482	5	1	0
554	No	Pioglitazone modulates doxorubicin resistance in a in vivo model of drug resistant osteosarcoma xenograft	10.1007/s00210-020-01982-3	2020-05-04	2020-10-05	154	930	cancerinstitutewia.org	NA	India	No	Yes	380	4	1	0
555	No	Ulinastatin attenuates protamine-induced cardiotoxicity in rats by inhibiting tumor necrosis factor alpha	10.1007/s00210-020-01983-2	2020-07-29	2020-10-08	71	927	yamanashi.ac.jp	Yes	Canada,Japan	Yes	Yes	337	1	0	0
556	No	Braylin induces a potent vasorelaxation, involving distinct mechanisms in superior mesenteric and iliac arteries of rats	10.1007/s00210-020-01985-0	2020-05-12	2020-10-09	150	926	gmail.com	No	Brazil	No	Yes	289	0	0	0
557	No	Protective impact of lycopene on ethinylestradiol-induced cholestasis in rats	10.1007/s00210-020-01980-5	2020-06-06	2020-10-09	125	926	pharma.cu.edu.eg	NA	Egypt	No	Yes	703	7	0	0
558	No	Cardamonin inhibits cell proliferation by caspase-mediated cleavage of Raptor	10.1007/s00210-020-01986-z	2020-08-31	2020-10-12	42	923	yeah.net	No	China	No	Yes	293	1	0	0
559	No	Metformin attenuated histopathological ocular deteriorations in a streptozotocin-induced hyperglycemic rat model	10.1007/s00210-020-01989-w	2020-06-22	2020-10-13	113	922	upm.edu.my	Yes	Malaysia	No	Yes	737	11	0	0
560	No	The targets of β-sitosterol as a novel therapeutic against cardio-renal complications in acute renal ischemia/reperfusion damage	10.1007/s00210-020-01984-1	2020-03-08	2020-10-13	219	922	ogr.atauni.edu.tr	NA	Turkey	No	Yes	1216	15	0	0
561	No	Dual targeting of Notch and Wnt/β-catenin pathways: Potential approach in triple-negative breast cancer treatment	10.1007/s00210-020-01988-x	2020-07-30	2020-10-14	76	921	alexu.edu.eg	NA	Egypt	No	No	862	6	2	0
562	No	Effects of vitamin B12 on methotrexate hepatotoxicity: evaluation of receptor-interacting protein (RIP) kinase	10.1007/s00210-020-01992-1	2020-06-17	2020-10-14	119	921	hotmail.com	No	Turkey	No	Yes	640	6	0	0
563	No	Calcium dobesilate prevents cisplatin-induced nephrotoxicity by modulating oxidative and histopathological changes in mice	10.1007/s00210-020-01990-3	2020-09-01	2020-10-15	44	920	yahoo.com	No	Iran	No	No	465	10	0	0
564	No	Galactomannan of Delonix regia seeds reduces nociception and morphological damage in the rat model of osteoarthritis induced by sodium monoiodoacetate	10.1007/s00210-020-01996-x	2020-09-09	2020-10-15	36	920	uece.br	Yes	Brazil	No	Yes	393	3	0	0
565	No	Between two stools? Pharmacologists nominated for Nobel prizes in “physiology or medicine” and “chemistry” 1901–1950 with a focus on John Jacob Abel (1857–1938)	10.1007/s00210-020-01993-0	2020-09-25	2020-10-15	20	920	uni-duesseldorf.de	Yes	Germany	No	Yes	2186	3	0	0
566	No	Protective effects of apigenin on altered lipid peroxidation, inflammation, and antioxidant factors in methotrexate-induced hepatotoxicity	10.1007/s00210-020-01991-2	2020-05-18	2020-10-15	150	920	ajums.ac.ir	Yes	Iran	No	Yes	631	20	1	0
567	No	Repurposing mesalazine against cardiac fibrosis in vitro	10.1007/s00210-020-01998-9	2020-09-18	2020-10-16	28	919	tu-dresden.de	Yes	Germany	No	Yes	2975	8	0	0
568	No	Selenium nanoparticles and metformin ameliorate streptozotocin-instigated brain oxidative-inflammatory stress and neurobehavioral alterations in rats	10.1007/s00210-020-02000-2	2020-07-29	2020-10-16	79	919	yahoo.com	No	Nigeria	No	Yes	2631	19	0	0
569	No	Analysis of electropharmacological and proarrhythmic effects of donepezil using the halothane-anesthetized intact dogs and the conscious chronic atrioventricular block ones	10.1007/s00210-020-01997-w	2020-09-18	2020-10-16	28	919	med.toho-u.ac.jp	NA	Japan	No	No	239	4	0	0
570	No	The antioxidant N-(2-mercaptopropionyl)-glycine (tiopronin) attenuates expression of neuropathic allodynia and hyperalgesia	10.1007/s00210-020-01995-y	2020-04-24	2020-10-20	179	915	cecos.edu.pk	No,Yes	Pakistan	No	Yes	520	6	0	0
571	No	The effects of chrysin and naringin on cyclophosphamide-induced erythrocyte damage in rats: biochemical evaluation of some enzyme activities in vivo and in vitro	10.1007/s00210-020-01987-y	2020-06-24	2020-10-26	124	909	bingol.edu.tr	Yes	Iraq,Turkey	Yes	Yes	722	6	0	0
572	No	Effects of tamoxifen and glutamate and glutamine levels in brain regions in repeated sleep deprivation–induced mania model in mice	10.1007/s00210-020-02001-1	2020-06-25	2020-10-26	123	909	istanbul.edu.tr	Yes	Turkey	No	Yes	570	3	0	0
573	No	Nanotechnology improves the therapeutic efficacy of gemcitabine against a human hepatocellular carcinoma cell line and minimizes its in vivo side effects	10.1007/s00210-020-02004-y	2020-08-20	2020-10-26	67	909	yahoo.com	No	Egypt	No	Yes	412	5	0	0
574	No	Noscapine alleviates cerebral damage in ischemia-reperfusion injury in rats	10.1007/s00210-020-02005-x	2020-05-15	2020-10-27	165	908	yahoo.com	No	India	No	Yes	474	8	0	0
575	No	Pretreatment with bisoprolol and vitamin E alone or in combination provides neuroprotection against cerebral ischemia/reperfusion injury in rats	10.1007/s00210-020-02007-9	2020-08-25	2020-10-27	63	908	umsu.ac.ir	No,Yes	Iran	No	Yes	384	5	1	0
576	No	Beneficial effects of vitamin D on anxiety and depression-like behaviors induced by unpredictable chronic mild stress by suppression of brain oxidative stress and neuroinflammation in rats	10.1007/s00210-020-02002-0	2020-05-26	2020-10-27	154	908	thums.ac.ir	Yes	Iran	No	No	779	18	0	0
577	No	The effects of caffeine on ovarian tissue in rats	10.1007/s00210-020-02008-8	2020-01-02	2020-10-31	303	904	yahoo.com	No	Iran	No	No	349	0	1	0
578	No	Insulin secretion decline in Walker-256 tumor-bearing rats is early, follows the course of cachexia, and is not improved by lixisenatide	10.1007/s00210-020-02006-w	2020-07-23	2020-10-31	100	904	uel.br	Yes	Brazil	No	Yes	255	2	0	0
579	No	Safranal protects against ischemia-induced PC12 cell injury through inhibiting oxidative stress and apoptosis	10.1007/s00210-020-01999-8	2020-02-06	2020-10-31	268	904	mums.ac.ir	Yes	Iran	No	Yes	519	19	3	2
580	No	Monthly versus quarterly fremanezumab for the prevention of migraine: a systemic review and meta-analysis from randomized controlled trials	10.1007/s00210-020-02009-7	2020-08-04	2020-11-02	90	902	163.com	No,No	China	No	Yes	508	2	0	0
581	No	Taurine and coenzyme Q10 synergistically prevent and reverse chlorpromazine-induced psycho-neuroendocrine changes and cataleptic behavior in rats	10.1007/s00210-020-02003-z	2020-06-02	2020-11-04	155	900	yahoo.com	No	Nigeria	No	Yes	368	4	1	0
582	No	Formulation and evaluation of rutin-loaded solid lipid nanoparticles for the treatment of brain tumor	10.1007/s00210-020-02015-9	2020-08-13	2020-11-06	85	898	klu.ac.in	NA,NA	India	No	Yes	942	11	1	0
583	No	Protease-activated receptor 4 plays a role in lipopolysaccharide-induced inflammatory mechanisms in murine macrophages	10.1007/s00210-020-02014-w	2020-06-25	2020-11-07	135	897	ufmg.br	Yes	Brazil	No	Yes	471	1	0	0
584	No	The renoprotective effect of glycyrrhizic acid in insulin-resistant rats exposed to aluminum involves the inhibition of TLR4/NF-κB signaling pathway	10.1007/s00210-020-02012-y	2020-08-20	2020-11-09	81	895	pharmacy.zu.edu.eg	NA	Egypt,Oman	Yes	Yes	365	8	0	0
585	No	In vitro and in silico studies of 8(17),12E,14-labdatrien-18-oic acid in airways smooth muscle relaxation: new molecular insights about its mechanism of action	10.1007/s00210-020-02010-0	2020-06-15	2020-11-18	156	886	univasf.edu.br	Yes,Yes	Brazil	No	Yes	287	0	0	0
586	No	Effects of resveratrol on alterations in cerebrum energy metabolism caused by metabolites accumulated in type I citrullinemia in rats	10.1007/s00210-020-02017-7	2020-04-27	2020-11-18	205	886	univille.br	NA	Brazil	No	Yes	221	1	1	0
587	No	Importance of dopaminergic neurotransmission for the RU 24969–induced locomotor activity of male and female rats during the preweanling period	10.1007/s00210-020-02011-z	2020-06-30	2020-11-18	141	886	csusb.edu	Yes	United States	No	Yes	199	2	0	0
588	No	Apatinib regulates the growth of gastric cancer cells by modulating apoptosis and autophagy	10.1007/s00210-020-02018-6	2020-05-15	2020-11-18	187	886	ncu.edu.cn	Yes	China	No	Yes	566	9	1	0
589	No	Fibroblast growth factor 21: a novel long-acting hypoglycemic drug for canine diabetes	10.1007/s00210-020-02023-9	2020-08-14	2020-11-20	98	884	126.com	No	China,Ghana	Yes	Yes	471	1	0	0
590	No	Astragaloside IV and echinacoside benefit neuronal properties via direct effects and through upregulation of SOD1 astrocyte function in vitro	10.1007/s00210-020-02022-w	2020-06-04	2020-11-20	169	884	126.com	No	China,United States	Yes	No	514	3	0	1
591	No	Induction of Cyp450 enzymes by 4-thiazolidinone-based derivatives in 3T3-L1 cells in vitro	10.1007/s00210-020-02025-7	2020-09-18	2020-11-21	64	883	wsiz.edu.pl	NA	Poland,Ukraine	Yes	Yes	1850	6	0	0
592	No	Involvement of selective GABA-A receptor subtypes in amelioration of cisplatin-induced neuropathic pain by 2’-chloro-6-methyl flavone (2’-Cl-6MF)	10.1007/s00210-020-02021-x	2020-07-27	2020-11-22	118	882	uom.edu.pk	Yes	Oman,Pakistan,Saudi Arabia	Yes	Yes	384	1	0	0
593	No	Intoxication of mammalian cells with binary clostridial enterotoxins is inhibited by the combination of pharmacological chaperone inhibitors	10.1007/s00210-020-02029-3	2020-05-07	2020-12-07	214	867	uni-ulm.de	Yes,Yes	Germany	No	Yes	1680	4	0	0
594	No	23-Hydroxytormentic acid reduces cerebral ischemia/reperfusion damage in rats through anti-apoptotic, antioxidant, and anti-inflammatory mechanisms	10.1007/s00210-020-02038-2	2020-02-09	2021-01-04	330	839	163.com	No	China	No	No	299	0	0	0
595	No	Isoliquiritigenin, an active ingredient of Glycyrrhiza, elicits antinociceptive effects via inhibition of Nav channels	10.1007/s00210-020-02030-w	2020-07-31	2021-01-06	159	837	kyu-dent.ac.jp	Yes	Japan	No	Yes	443	6	0	0
596	No	Sophocarpine can enhance the inhibiting effect of oxaliplatin on colon cancer liver metastasis—in vitro and in vivo	10.1007/s00210-020-02032-8	2020-10-06	2021-01-06	92	837	163.com	No	China	No	Yes	391	3	1	0
597	No	Tissue-specific protective properties of lithium: comparison of rat kidney, erythrocytes and brain	10.1007/s00210-020-02036-4	2020-11-13	2021-01-06	54	837	fgu.cas.cz	NA	Canada,Czech Republic	Yes	Yes	359	2	0	0
598	No	Influence of renal insufficiency on anticoagulant effects and safety of warfarin in Chinese patients: analysis from a randomized controlled trial	10.1007/s00210-020-02037-3	2020-07-08	2021-01-06	182	837	csu.edu.cn	No,Yes	China	No	Yes	1225	2	0	0
599	No	Can MitoTEMPO protect rat sciatic nerve against ischemia-reperfusion injury?	10.1007/s00210-020-02039-1	2020-07-06	2021-01-07	185	836	gmail.com	No	Turkey	No	Yes	451	3	0	0
600	No	Prenatal exposure to methamphetamine in rats induces endothelial dysfunction in male but not female adult offspring	10.1007/s00210-020-02031-9	2020-07-30	2021-01-07	161	836	onu.edu	Yes	United States	No	Yes	261	1	0	0
601	No	Inhibitory and ameliorative effect of heliomycin derived from actinomycete on induced hepatocellular carcinoma in rats	10.1007/s00210-020-02043-5	2020-09-22	2021-01-08	108	835	science.helwan.edu.eg	NA,NA	Egypt	No	Yes	445	0	4	0
602	No	Purinergic smooth muscle contractions in the human prostate: estimation of relevance and characterization of different agonists	10.1007/s00210-020-02044-4	2020-09-30	2021-01-11	103	832	med.uni-muenchen.de	NA	Germany	No	Yes	2786	7	0	0
603	No	An exploratory analysis of effects of poyendarone, a deuterated analogue of dronedarone, on the canine model of paroxysmal atrial fibrillation	10.1007/s00210-020-02047-1	2020-10-26	2021-01-11	77	832	med.toho-u.ac.jp	No,NA	Japan,Singapore	Yes	No	270	3	0	0
604	No	Pharmacological inhibition of thioredoxin reductase increases insulin secretion and diminishes beta cell viability	10.1007/s00210-020-02046-2	2019-12-10	2021-01-19	406	824	tu-bs.de	Yes	Germany	No	Yes	1377	0	0	0
605	No	Effects of the monoamine stabilizer, (-)-OSU6162, on cocaine-induced locomotion and conditioned place preference in mice	10.1007/s00210-021-02053-x	2020-08-20	2021-01-20	153	823	rpd.ufmg.br	NA	Brazil	No	Yes	389	0	0	0
606	No	Investigation of a new oxazolidine derivative in human resistance acute leukemia cells: deciphering its mechanism of action by label-free proteomic	10.1007/s00210-020-02024-8	2019-05-18	2021-01-21	614	822	ufpe.br	Yes	Brazil	No	Yes	281	0	1	0
607	No	Double benefit of metformin treatment: improved bladder function in cyclophosphamide-induced cystitis and enhanced cytotoxicity in cancer cells	10.1007/s00210-021-02055-9	2020-12-02	2021-01-29	58	814	ktu.edu.tr	Yes	Turkey	No	Yes	556	3	0	0
608	No	Perillyl alcohol decreases the frequency and severity of convulsive-like behavior in the adult zebrafish model of acute seizures	10.1007/s00210-021-02050-0	2020-11-11	2021-01-30	80	813	unifap.br	Yes	Brazil,China,Mexico	Yes	Yes	413	3	0	1
609	No	Systemic pharmacological investigation of the Feng Shi Gu Tong capsule in the treatment of rheumatoid arthritis	10.1007/s00210-021-02048-8	2020-11-05	2021-02-01	88	811	ahmu.edu.cn	Yes	China	No	No	386	0	0	1
610	No	Apoptosis-inducing factor plays a role in the pathogenesis of hepatic and renal injury during cholestasis	10.1007/s00210-020-02041-7	2020-09-14	2021-02-01	140	811	sums.ac.ir	Yes,Yes	China,Iran	Yes	Yes	392	10	0	0
611	No	5-HT7 receptors as a new target for prostate cancer physiopathology and treatment: an experimental study on PC-3 cells and FFPE tissues	10.1007/s00210-021-02051-z	2020-08-11	2021-02-02	175	810	atauni.edu.tr	Yes	Turkey	No	Yes	762	8	1	0
612	No	Silymarin mitigates bile duct obstruction-induced cholemic nephropathy	10.1007/s00210-020-02040-8	2020-06-29	2021-02-04	220	808	sums.ac.ir	Yes,Yes	China,Iran	Yes	Yes	410	5	1	0
613	No	Phosphodiesterases 2, 3 and 4 can decrease cardiac effects of H2-histamine-receptor activation in isolated atria of transgenic mice	10.1007/s00210-021-02052-y	2020-07-14	2021-02-12	213	800	medizin.uni-halle.de	NA	Germany	No	Yes	1045	4	0	0
614	No	Sertaconazole induced toxicity in HeLa cells through mitotic arrest and inhibition of microtubule assembly	10.1007/s00210-021-02059-5	2020-10-16	2021-02-23	130	789	nitc.ac.in	Yes	India	No	Yes	448	5	1	0
615	No	Amitriptyline functionally antagonizes cardiac H2 histamine receptors in transgenic mice and human atria	10.1007/s00210-021-02065-7	2021-01-20	2021-02-24	35	788	medizin.uni-halle.de	NA	Germany,Slovakia	Yes	Yes	2052	5	0	0
616	No	Evaluation of coenzyme Q10 combined with or without N-acetyl cysteine or atorvastatin for preventing contrast-induced kidney injury in diabetic rats	10.1007/s00210-021-02070-w	2021-01-26	2021-02-25	30	787	just.edu.jo	Yes	Jordan	No	Yes	368	3	1	0
617	No	Sodium acetate ameliorated systemic and renal oxidative stress in high-fructose insulin-resistant pregnant Wistar rats	10.1007/s00210-021-02058-6	2020-07-03	2021-02-27	239	785	unilorin.edu.ng	Yes	Nigeria	No	Yes	566	2	0	0
618	No	Protective and therapeutic effects of the flavonoid “pinocembrin” in indomethacin-induced acute gastric ulcer in rats: impact of anti-oxidant, anti-inflammatory, and anti-apoptotic mechanisms	10.1007/s00210-021-02067-5	2020-12-06	2021-02-27	83	785	pharma.asu.edu.eg	NA	Egypt	No	Yes	1058	6	0	0
619	No	Cytotoxic and apoptosis-inducing effects of novel 8-amido isocoumarin derivatives against breast cancer cells	10.1007/s00210-021-02063-9	2019-09-12	2021-03-02	537	782	yahoo.com	No	India	No	No	433	4	0	0
620	No	Protective effects of vitamin D on learning and memory deficit induced by scopolamine in male rats: the roles of brain-derived neurotrophic factor and oxidative stress	10.1007/s00210-021-02062-w	2020-11-04	2021-03-02	118	782	mums.ac.ir	No,Yes	Iran	No	No	501	11	0	1
621	No	Comparative study of adverse drug reactions among direct-acting oral anticoagulants and vitamin K antagonists using the EudraVigilance database	10.1007/s00210-021-02073-7	2021-02-13	2021-03-05	20	779	juntadeandalucia.es	NA	Spain	No	Yes	323	1	0	0
622	No	Medical students as adverse drug event managers, learning about side effects while improving their reporting in clinical practice	10.1007/s00210-021-02060-y	2020-12-09	2021-03-05	86	779	amsterdamumc.nl	NA	Netherlands	No	Yes	1213	3	0	0
623	No	The effect of oral melatonin supplementation on MT-ATP6 gene expression and IVF outcomes in Iranian infertile couples: a nonrandomized controlled trial	10.1007/s00210-021-02071-9	2020-10-13	2021-03-08	146	776	goums.ac.ir	Yes	Iran	No	Yes	331	3	0	0
624	No	Inhibition of NF-κB signaling and HSP70/HSP90 proteins by newly synthesized hydrazide derivatives in arthritis model	10.1007/s00210-021-02075-5	2020-09-05	2021-03-13	189	771	qau.edu.pk	Yes	Pakistan,South Korea	Yes	Yes	989	16	0	0
625	No	Sensitization of A-549 lung cancer cells to Cisplatin by Quinacrine-loaded lipidic nanoparticles via suppressing Nrf2 mediated defense mechanism	10.1007/s00210-021-02079-1	2021-01-27	2021-03-18	50	766	gmail.com	No,NA	Iran,Turkey	Yes	Yes	358	7	0	0
626	No	Inhibitory effects of aloperine on voltage-gated Na+ channels in rat ventricular myocytes	10.1007/s00210-021-02076-4	2021-01-19	2021-03-19	59	765	126.com	No	China	No	No	427	1	0	0
627	No	Role of inflammatory, oxidative, and ER stress signaling in the neuroprotective effect of atorvastatin against doxorubicin-induced cognitive impairment in rats	10.1007/s00210-021-02081-7	2020-08-10	2021-03-23	225	761	pharma.asu.edu.eg	NA	Egypt	No	Yes	671	5	0	0
628	No	Genotoxic and cytotoxic effects of the drug dipyrone sodium in African green monkey kidney (Vero) cell line exposed in vitro	10.1007/s00210-021-02078-2	2021-02-04	2021-03-23	47	761	ufpa.br	Yes	Brazil	No	Yes	266	2	0	0
629	No	Intranasal levosimendan prevents cognitive dysfunction and apoptotic response induced by repeated isoflurane exposure in newborn rats	10.1007/s00210-021-02077-3	2020-10-11	2021-03-27	167	757	gmail.com	No	Turkey	No	Yes	444	1	0	0
630	No	Chronic treatment with the (iso-)glutaminyl cyclase inhibitor PQ529 is a novel and effective approach for glomerulonephritis in chronic kidney disease	10.1007/s00210-020-02013-x	2020-05-18	2021-03-29	315	755	astellas.com	NA	Japan,United States	Yes	Yes	2351	4	1	0
631	No	Dexmedetomidine alleviates cardiomyocyte apoptosis and cardiac dysfunction may be associated with inhibition of RhoA/ROCK pathway in mice with myocardial infarction	10.1007/s00210-021-02082-6	2021-01-08	2021-03-29	80	755	ahmu.edu.cn	Yes,Yes	China	No	No	433	6	0	0
632	No	Saccharin and naltrexone prevent increased pain sensitivity and impaired long-term memory induced by repetitive neonatal noxious stimulation: role of BDNF and enkephalin	10.1007/s00210-021-02086-2	2021-01-03	2021-04-08	95	745	just.edu.jo	Yes	Jordan,United States	Yes	Yes	332	1	0	0
633	No	Calcium signaling cascades differentially regulate PGF2α-induced myometrial contractions in water buffaloes (Bubalus bubalis)	10.1007/s00210-021-02084-4	2020-04-07	2021-04-22	380	731	duvasumathura.com	NA	India	No	No	251	0	0	0
634	No	Thymoquinone reduces mitochondrial damage and death of cardiomyocytes induced by clozapine	10.1007/s00210-021-02095-1	2020-12-21	2021-05-03	133	720	yahoo.com	No	Iran	No	Yes	457	6	0	0
635	No	The effect of codeine administration on oxidative stress biomarkers and the expression of the neuron-specific enolase in the brain of Wistar rats	10.1007/s00210-021-02094-2	2021-02-05	2021-05-03	87	720	kiu.ac.ug	Yes	Nigeria,Uganda	Yes	Yes	351	5	2	0
636	No	Non-selective COX inhibitors impair memory formation and short-term but not long-term synaptic plasticity	10.1007/s00210-021-02092-4	2021-01-05	2021-05-03	118	720	gmail.com	No	Iran	No	No	229	2	0	0
637	No	Comparison of pramipexole and levodopa/benserazide combination therapy versus levodopa/benserazide monotherapy in the treatment of Parkinson’s disease: a systematic review and meta-analysis	10.1007/s00210-021-02089-z	2020-11-02	2021-05-07	186	716	163.com	No	China	No	Yes	517	3	0	0
638	No	Further characterisation of psychosis-like behaviours induced by L-DOPA in the MPTP-lesioned marmoset	10.1007/s00210-021-02090-6	2020-10-28	2021-05-08	192	715	mcgill.ca	Yes	Canada	No	Yes	279	3	0	0
639	No	The salutary action of melatonin and betaine, given singly or concomitantly, on cisplatin-induced nephrotoxicity in mice	10.1007/s00210-021-02097-z	2021-02-25	2021-05-18	82	705	squ.edu.om	Yes	Oman	No	No	429	3	0	0
640	No	Limonin modulated immune and inflammatory responses to suppress colorectal adenocarcinoma in mice model	10.1007/s00210-021-02101-6	2021-03-23	2021-05-19	57	704	upm.edu.my	Yes	Malaysia	No	Yes	616	5	0	0
641	No	Acute toxicity, antinociceptive, and anti-inflammatory activities of the orally administered crotamine in mice	10.1007/s00210-021-02103-4	2020-11-19	2021-05-20	182	703	yahoo.com.br	No	Brazil	No	No	328	5	0	0
642	No	Pharmacogenetic association of diabetes-associated genetic risk score with rapid progression of coronary artery calcification following treatment with HMG-CoA-reductase inhibitors —results of the Heinz Nixdorf Recall Study	10.1007/s00210-021-02100-7	2021-03-19	2021-05-22	64	701	uni-wh.de	Yes	Germany,Switzerland	Yes	Yes	2107	0	0	0
643	No	Protective effect of myricetin on LPS-induced mastitis in mice through ERK1/2 and p38 protein author	10.1007/s00210-021-02069-3	2020-07-07	2021-05-31	328	692	jlu.edu.cn	Yes	China	No	Yes	575	5	0	0
644	No	Ellagic acid prevents 3-nitropropionic acid induced symptoms of Huntington’s disease	10.1007/s00210-021-02106-1	2021-02-18	2021-06-01	103	691	rediffmail.com	No	India	No	Yes	506	11	1	0
645	No	Pharmacokinetic and pharmacodynamic evaluation of nasal liposome and nanoparticle based rivastigmine formulations in acute and chronic models of Alzheimer’s disease	10.1007/s00210-021-02096-0	2021-02-02	2021-06-04	122	688	gmail.com	No	India	No	No	3722	13	0	0
646	No	Derrischalcone suppresses cholangiocarcinoma cells through targeting ROS-mediated mitochondrial cell death, Akt/mTOR, and FAK pathways	10.1007/s00210-021-02102-5	2021-03-12	2021-06-04	84	688	kku.ac.th	Yes,Yes	Thailand	No	Yes	520	5	0	0
647	No	Effectiveness of a Team-Based Learning exercise in the learning outcomes of a medical pharmacology course: insight from struggling students	10.1007/s00210-021-02093-3	2020-08-09	2021-06-07	302	685	rowan.edu	Yes,Yes	United States	No	Yes	197	0	0	0
648	No	Aspects of Medication and Patient participation—an Easy guideLine (AMPEL). A conversation guide increases patients’ and physicians’ satisfaction with prescription talks	10.1007/s00210-021-02107-0	2021-05-26	2021-06-09	14	683	uni-koeln.de	Yes	Germany	No	Yes	1613	0	0	0
649	No	Enhanced antitumor activity of doxorubicin by naringenin and metformin in breast carcinoma: an experimental study	10.1007/s00210-021-02104-3	2021-01-21	2021-06-14	144	678	gmail.com	No	India	No	Yes	583	7	3	0
650	No	Nimotuzumab therapy in the treatment of pediatric central nervous system tumors: single-center experience	10.1007/s00210-021-02109-y	2020-11-27	2021-06-21	206	671	hotmail.com	No	Turkey	No	Yes	543	1	0	0
651	No	Human histamine H2 receptors can initiate cardiac arrhythmias in a transgenic mouse	10.1007/s00210-021-02098-y	2021-03-09	2021-06-24	107	668	medizin.uni-halle.de	NA	Germany	No	Yes	1928	6	0	0
652	No	Smad3 gene C-terminal phosphorylation site mutation exacerbates CCl4-induced hepatic fibrogenesis by promoting pSmad2L/C-mediated signaling transduction	10.1007/s00210-021-02114-1	2021-03-25	2021-06-30	97	662	ahmu.edu.cn	Yes	China	No	No	307	1	0	0
653	No	Thymoquinone dose-dependently attenuates myocardial injury induced by isoproterenol in rats via integrated modulations of oxidative stress, inflammation, apoptosis, autophagy, and fibrosis	10.1007/s00210-021-02087-1	2021-01-26	2021-07-03	158	659	hotmail.com	No	Egypt	No	No	462	5	1	0
654	No	Doxorubicin and doxorubicin-loaded nanoliposome induce senescence by enhancing oxidative stress, hepatotoxicity, and in vivo genotoxicity in male Wistar rats	10.1007/s00210-021-02119-w	2021-03-13	2021-07-05	114	657	tbzmed.ac.ir	Yes,Yes	Iran	No	Yes	429	6	0	0
655	No	Amelioration of autoimmunity and inflammation by zinc oxide nanoparticles in experimental rheumatoid arthritis	10.1007/s00210-021-02105-2	2021-01-31	2021-07-08	158	654	msa.eun.eg	Yes	Egypt	No	Yes	544	4	0	0
656	No	Anxiolytic-like effect of natural product 2-hydroxy-3,4,6-trimethoxyacetophenone isolated from Croton anisodontus in adult zebrafish via serotonergic neuromodulation involvement of the 5-HT system	10.1007/s00210-021-02116-z	2021-03-25	2021-07-12	109	650	urca.br	Yes	Brazil	No	Yes	380	2	1	0
657	No	Pharmacological evaluation of the gabapentin salicylaldehyde derivative, gabapentsal, against tonic and phasic pain models, inflammation, and pyrexia	10.1007/s00210-021-02118-x	2020-11-12	2021-07-12	242	650	uop.edu.pk	NA	Pakistan,United Kingdom	Yes	Yes	350	0	1	0
658	No	Tumor-suppressing effect of bartogenic acid in ovarian (SKOV-3) xenograft mouse model	10.1007/s00210-021-02088-0	2020-10-19	2021-07-13	267	649	daburresearch.in	NA	India	No	No	388	2	2	0
659	No	Arctigenin inhibits cholangiocarcinoma progression by regulating cell migration and cell viability via the N-cadherin and apoptosis pathway	10.1007/s00210-021-02123-0	2021-05-11	2021-07-20	70	642	kku.ac.th	Yes	Thailand	No	Yes	385	3	1	2
660	No	Tyrosol improves ovalbumin (OVA)-induced asthma in rat model through prevention of airway inflammation	10.1007/s00210-021-02117-y	2021-04-21	2021-07-21	91	641	mku.edu.tr	Yes	Turkey	No	Yes	769	7	0	0
661	No	Comparison of the tissue distribution and metabolism of AN1284, a potent anti-inflammatory agent, after subcutaneous and oral administration in mice	10.1007/s00210-021-02125-y	2021-04-21	2021-07-26	96	636	ekmd.huji.ac.il	NA	Israel	No	Yes	217	0	1	0
662	No	Efficacy and safety among second-generation and other basal insulins in adult patients with type 1 diabetes: a systematic review and network meta-analysis	10.1007/s00210-021-02128-9	2021-05-24	2021-07-28	65	634	phs.osaka-u.ac.jp	NA	Japan	No	Yes	711	3	0	0
663	No	Evaluating the effects of carbon monoxide releasing molecule-2 against myocardial ischemia–reperfusion injury in ovariectomized female rats	10.1007/s00210-021-02129-8	2021-03-19	2021-08-02	136	629	scbt.sastra.edu	NA	India	No	No	390	0	0	0
664	No	Comparative cardioprotective effects of carvedilol versus atenolol in a rat model of cardiorenal syndrome type 4	10.1007/s00210-021-02130-1	2021-07-05	2021-08-16	42	615	zu.edu.eg	Yes	Egypt,Saudi Arabia	Yes	No	477	2	0	0
665	No	Impact of a long-term high-glucose environment on pro-inflammatory responses in macrophages stimulated with lipopolysaccharide	10.1007/s00210-021-02137-8	2021-07-28	2021-08-17	20	614	ivory.plala.or.jp	NA	Japan	No	No	531	1	0	1
666	No	Virtual screening based identification of miltefosine and octenidine as inhibitors of heat shock protein 90	10.1007/s00210-021-02133-y	2021-05-13	2021-08-18	97	613	dlut.edu.cn	Yes	China	No	Yes	382	3	0	0
667	No	Systemic mesalazine treatment prevents spontaneous skin fibrosis in PLK2-deficient mice	10.1007/s00210-021-02135-w	2021-06-15	2021-08-19	65	612	tu-dresden.de	Yes	Germany	No	Yes	1562	2	0	0
668	No	Combinatorial antitumor effects of amino acids and epigenetic modulations in hepatocellular carcinoma cell lines	10.1007/s00210-021-02140-z	2021-05-27	2021-08-20	85	611	pharm.dmu.edu.eg	NA	Egypt	No	Yes	792	1	3	0
669	No	Diclofenac down-regulates COX-2 induced expression of CD44 and ICAM-1 in human HT29 colorectal cancer cells	10.1007/s00210-021-02139-6	2021-06-09	2021-08-26	78	605	akdeniz.edu.tr	Yes	Turkey	No	Yes	846	2	0	0
670	No	Modulation by antenatal therapies of cardiovascular and renal programming in male and female offspring of preeclamptic rats	10.1007/s00210-021-02146-7	2021-06-11	2021-09-01	82	599	alexu.edu.eg	NA	Egypt,Kuwait	Yes	Yes	414	1	0	0
671	No	Thiamine deficiency and recovery: impact of recurrent episodes and beneficial effect of treatment with Trolox and dimethyl sulfoxide	10.1007/s00210-021-02148-5	2021-06-28	2021-09-01	65	599	uft.edu.br	NA	Brazil	No	Yes	344	0	0	0
672	No	Blockade of TGF-βR improves the efficacy of doxorubicin by modulating the tumor cell motility and affecting the immune cells in a melanoma model	10.1007/s00210-021-02134-x	2021-05-14	2021-09-09	118	591	bmsu.ac.ir	Yes	Iran	No	No	481	1	1	0
673	No	Sildenafil citrate–loaded targeted nanostructured lipid carrier enhances receptivity potential of endometrial cells via LIF and VEGF upregulation	10.1007/s00210-021-02153-8	2021-07-05	2021-09-13	70	587	gmail.com	No	Iran	No	Yes	464	2	0	0
674	No	A simulation-based module in pharmacology education reveals and addresses medical students’ deficits in leading prescription talks	10.1007/s00210-021-02151-w	2021-07-19	2021-09-15	58	585	uni-koeln.de	Yes	Germany	No	Yes	1122	1	0	0
675	No	Targeted nanostructured lipid carrier containing galangin as a promising adjuvant for improving cytotoxic effects of chemotherapeutic agents	10.1007/s00210-021-02152-9	2021-06-11	2021-09-15	96	585	bmsu.ac.ir	Yes	Iran	No	No	326	1	0	0
676	No	Additive effects of mGluR2 positive allosteric modulation, mGluR2 orthosteric stimulation and 5-HT2AR antagonism on dyskinesia and psychosis-like behaviours in the MPTP-lesioned marmoset	10.1007/s00210-021-02162-7	2021-07-12	2021-09-22	72	578	mcgill.ca	Yes	Canada	No	Yes	256	0	0	0
677	No	Runcaciguat, a novel soluble guanylate cyclase activator, shows renoprotection in hypertensive, diabetic, and metabolic preclinical models of chronic kidney disease	10.1007/s00210-021-02149-4	2021-08-09	2021-09-22	44	578	bayer.com	NA	Denmark,Germany	Yes	Yes	2253	5	0	0
678	No	Neuroprotective activity of natural products isolated from Senecio graciliflorus DC against corticosterone-induced impairment in SH-SY5Y cells	10.1007/s00210-021-02136-9	2021-06-07	2021-09-23	108	577	iiim.res.in	NA	India	No	Yes	366	3	1	0
679	No	Functional interaction of H2-receptors and 5HT4-receptors in atrial tissues isolated from double transgenic mice and from human patients	10.1007/s00210-021-02145-8	2021-07-13	2021-09-25	74	575	medizin.uni-halle.de	NA	Germany,Slovakia	Yes	Yes	1144	6	0	0
680	No	Antidepressant and anxiolytic compounds isolated from Salvia elegans interact with serotonergic drugs	10.1007/s00210-021-02155-6	2020-04-21	2021-09-27	524	573	yahoo.com.mx	No	Mexico	No	Yes	312	0	0	0
681	No	Zoledronic acid-loaded lipidic nanoparticles enhance apoptosis and attenuate invasiveness by inhibiting epithelial to mesenchymal transition (EMT) in HepG2 cancer cells	10.1007/s00210-021-02164-5	2021-03-26	2021-09-30	188	570	tbzmed.ac.ir	Yes	Iran	No	Yes	381	4	1	0
682	No	Hepatoprotective effects of sericin on aging-induced liver damage in mice	10.1007/s00210-021-02160-9	2021-03-29	2021-10-04	189	566	gmail.com	No	Iran	No	No	434	1	1	0
683	No	Exploring the mechanism of Jianpi Qushi Huayu Formula in the treatment of chronic glomerulonephritis based on network pharmacology	10.1007/s00210-021-02159-2	2021-06-07	2021-10-07	122	563	stu.ahtcm.edu.cn	NA	China	No	Yes	677	4	0	0
684	No	Gender-specific analysis of the authors and the editorial board of Naunyn–Schmiedeberg’s Archives of Pharmacology from 2000 to 2020	10.1007/s00210-021-02166-3	2021-08-05	2021-10-08	64	562	mh-hannover.de	Yes	Germany,Portugal	Yes	No	1618	4	0	0
685	No	Hydroxyurea-loaded Fe3O4/SiO2/chitosan-g-mPEG2000 nanoparticles, pH-dependent drug release and evaluation of cell cycle arrest and altering p53 and lincRNA-p21 genes expression	10.1007/s00210-021-02168-1	2021-06-06	2021-10-18	134	552	gmail.com	No	Iran	No	Yes	380	2	1	0
686	No	Aconitine linoleate, a natural lipo-diterpenoid alkaloid, stimulates anti-proliferative activity reversing doxorubicin resistance in MCF-7/ADR breast cancer cells as a selective topoisomerase IIα inhibitor	10.1007/s00210-021-02172-5	2021-09-30	2021-11-02	33	537	sicau.edu.cn	Yes	China	No	Yes	610	0	1	0
687	No	Lack of miRNA-17 family mediates high glucose-induced PAR-1 upregulation in glomerular mesangial cells	10.1007/s00210-021-02184-1	2021-09-15	2021-11-18	64	521	xzhmu.edu.cn	No,NA	China	No	Yes	335	0	2	0
688	No	The selective 5-HT1A receptor agonist NLX-112 displays anxiolytic-like activity in mice	10.1007/s00210-021-02183-2	2021-06-28	2021-11-25	150	514	herts.ac.uk	Yes	France,United Kingdom	Yes	Yes	330	1	0	0
689	No	Protective effects of melatonin and l-carnitine against methotrexate-induced toxicity in isolated rat hepatocytes	10.1007/s00210-021-02176-1	2021-08-23	2021-11-25	94	514	pharm.dmu.edu.eg	NA	Egypt	No	Yes	813	1	2	0
690	No	Coagulation markers in patients with venous thromboembolism treated with 10 mg apixaban twice daily	10.1007/s00210-021-02190-3	2021-10-30	2021-12-01	32	508	yahoo.co.jp	No	Japan	No	Yes	287	1	0	0
691	No	Opioid use trends in Spain: the case of the island of La Gomera (2016–2019)	10.1007/s00210-021-02193-0	2021-09-30	2021-12-09	70	500	ull.es	Yes	Spain	No	No	2029	1	0	0
692	No	The effects of vitamin D on learning and memory of hypothyroid juvenile rats and brain tissue acetylcholinesterase activity and oxidative stress indicators	10.1007/s00210-021-02195-y	2021-07-29	2022-01-04	159	474	mums.ac.ir	Yes,Yes	Iran	No	Yes	391	5	0	0
693	No	Asprosin, a novel therapeutic candidate for painful neuropathy: an experimental study in mice	10.1007/s00210-021-02197-w	2021-11-06	2022-01-05	60	473	firat.edu.tr	Yes	Turkey	No	Yes	1025	2	0	0
694	No	Combination therapy for cerebral ischemia: do progesterone and noscapine provide better neuroprotection than either alone in the treatment?	10.1007/s00210-021-02187-y	2021-07-18	2022-01-06	172	472	yahoo.com	No	India	No	Yes	425	0	0	0
695	No	Anti-proliferative effects of the combination of Sulfamethoxazole and Quercetin via caspase3 and NFkB gene regulation: an in vitro and in vivo study	10.1007/s00210-021-02174-3	2021-09-14	2022-01-07	115	471	sci.kfs.edu.eg	NA	Egypt,Saudi Arabia	Yes	Yes	499	5	1	0
696	No	The crucial role of oxidative stress in non-alcoholic fatty liver disease-induced male reproductive toxicity: the ameliorative effects of Iranian indigenous probiotics	10.1007/s00210-021-02177-0	2021-07-18	2022-01-07	173	471	sums.ac.ir	No,Yes	Canada,China,Iran,Mexico	Yes	Yes	677	11	3	1
697	No	Diacerein ameliorates induced polycystic ovary in female rats via modulation of inflammasome/caspase1/IL1β and Bax/Bcl2 pathways	10.1007/s00210-021-02175-2	2021-05-27	2022-01-07	225	471	mu.edu.eg	NA	Egypt	No	No	636	2	2	0
698	No	Comprehensive in vivo and in silico approaches to explore the hepatoprotective activity of poncirin against paracetamol toxicity	10.1007/s00210-021-02192-1	2021-08-20	2022-01-07	140	471	qau.edu.pk	Yes	Pakistan,South Korea	Yes	Yes	769	5	0	0
699	No	Protective effects of berberine as a natural antioxidant and anti-inflammatory agent against nephrotoxicity induced by cyclophosphamide in mice	10.1007/s00210-021-02182-3	2021-05-31	2022-01-07	221	471	shoushtarums.ac.ir	NA	Iran	No	Yes	554	6	0	0
700	No	Effects of imidazoline agents in a rat conditioned place preference model of addiction	10.1007/s00210-021-02194-z	2021-08-31	2022-01-08	130	470	umfiasi.ro	Yes	Romania	No	No	2371	1	1	0
701	No	Pycnogenol ameliorates motor function and gene expressions of NF-ƙB and Nrf2 in a 6-hydroxydopamine-induced experimental model of Parkinson’s disease in male NMRI mice	10.1007/s00210-022-02201-x	2021-09-23	2022-01-13	112	465	abzums.ac.ir	NA	Iran	No	Yes	403	3	0	0
702	No	Resveratrol inhibits the expression of RYR2 and is a potential treatment for pancreatic cancer	10.1007/s00210-022-02203-9	2021-11-23	2022-01-19	57	459	mail.xjtu.edu.cn	NA	China	No	No	562	3	0	0
703	No	Nerolidol attenuates isoproterenol-induced acute myocardial infarction in rats	10.1007/s00210-022-02202-w	2021-09-16	2022-01-20	126	458	academico.ufs.br	NA,NA	Brazil	No	Yes	608	1	0	0
704	No	Astragaloside IV suppresses migration and invasion of TGF-β1-induced human hepatoma HuH-7 cells by regulating Nrf2/HO-1 and TGF-β1/Smad3 pathways	10.1007/s00210-021-02199-8	2021-10-15	2022-01-29	106	449	ahmu.edu.cn	Yes,Yes	China	No	Yes	812	2	1	0
705	No	Ferulic acid prevents cyclosporine-induced nephrotoxicity in rats through exerting anti-oxidant and anti-inflammatory effects via activation of Nrf2/HO-1 signaling and suppression of NF-κB/TNF-α axis	10.1007/s00210-022-02212-8	2021-12-20	2022-01-29	40	449	iums.ac.ir	No,Yes	Iran	No	Yes	547	1	0	0
706	No	Long-term GABA administration improves FNDC5, TFAM, and UCP3 mRNA expressions in the skeletal muscle and serum irisin levels in chronic type 2 diabetic rats	10.1007/s00210-022-02211-9	2021-11-24	2022-02-02	70	445	pharm.mui.ac.ir	NA	Iran	No	Yes	543	0	0	0
707	No	Beta-carotene exerted anti-proliferative and apoptotic effect on malignant mesothelioma cells	10.1007/s00210-022-02214-6	2021-09-13	2022-02-02	142	445	giresun.edu.tr	NA	Turkey	No	Yes	494	1	0	0
708	No	Minocycline as heart conditioning agent in experimental type 2 diabetes mellitus — an antibacterial drug in heart protection	10.1007/s00210-021-02179-y	2021-09-27	2022-02-03	129	444	medf.kg.ac.rs	NA	Bosnia and Herzegovina,Russia,Serbia	Yes	No	328	0	0	0
709	No	Alteration of N6-methyladenosine epitranscriptome profile in lipopolysaccharide-induced mouse mesangial cells	10.1007/s00210-022-02208-4	2021-09-16	2022-02-04	141	443	stu.ahtcm.edu.cn	NA	China	No	Yes	716	2	0	0
710	No	Acquisition of paclitaxel resistance modulates the biological traits of gastric cancer AGS cells and facilitates epithelial to mesenchymal transition and angiogenesis	10.1007/s00210-022-02217-3	2021-12-13	2022-02-05	54	442	gmail.com	No	Australia,Iran	Yes	Yes	736	5	4	0
711	No	Inhibitory effects on L- and N-type calcium channels by a novel CaVβ1 variant identified in a patient with autism spectrum disorder	10.1007/s00210-022-02213-7	2021-07-16	2022-02-05	204	442	uni-koeln.de	Yes	Germany	No	Yes	1624	1	0	0
712	No	The listed, delisted, and sustainability of therapeutic medicines for dementia patients: the study is specific to South Korea	10.1007/s00210-022-02209-3	2021-10-25	2022-02-05	103	442	research.re.kr	NA	South Korea	No	Yes	2986	2	0	0
713	No	Fisetin attenuates renal ischemia/reperfusion injury by improving mitochondrial quality, reducing apoptosis and oxidative stress	10.1007/s00210-022-02204-8	2021-10-06	2022-02-08	125	439	hotmail.com	No	India	No	No	555	4	0	0
714	No	Inhibition of neurogenic contractions in renal arteries and of cholinergic contractions in coronary arteries by the presumed inhibitor of ADP-ribosylation factor 6, NAV2729	10.1007/s00210-022-02218-2	2021-09-27	2022-02-10	136	437	med.uni-muenchen.de	NA	Germany	No	Yes	1575	1	0	0
715	No	Effect of sumatriptan on acetic acid-induced experimental colitis in rats: a possible role for the 5‐HT1B/1D receptors	10.1007/s00210-022-02215-5	2021-09-25	2022-02-16	144	431	sina.tums.ac.ir	NA	Canada,Iran	Yes	Yes	307	1	0	0
716	No	Intragastric safflower yellow and its main component HSYA improve leptin sensitivity before body weight change in diet-induced obese mice	10.1007/s00210-022-02220-8	2021-10-13	2022-02-24	134	423	pumch.cn	NA	China	No	No	539	3	0	0
717	No	In vivo study of dose-dependent antioxidant efficacy of functionalized core–shell yttrium oxide nanoparticles	10.1007/s00210-022-02219-1	2021-12-09	2022-02-24	77	423	ahri.gov.eg	NA	Egypt	No	Yes	1590	0	0	1
718	No	Baccharin from Brazilian green propolis induces neurotrophic signaling pathways in PC12 cells: potential for axonal and synaptic regeneration	10.1007/s00210-022-02224-4	2021-11-22	2022-03-05	103	414	fcfrp.usp.br	NA	Brazil	No	Yes	377	0	0	0
719	No	Antilipidemic ezetimibe induces regression of endometriotic explants in a rat model of endometriosis with its anti-inflammatory and anti-angiogenic effects	10.1007/s00210-022-02226-2	2021-11-04	2022-03-16	132	403	yahoo.com	No	Turkey	No	Yes	291	0	0	0
720	No	COVID-19 pandemic–related adaptations of medical education in clinical pharmacology — impact on students and lecturers at a German university	10.1007/s00210-022-02225-3	2022-02-18	2022-03-18	28	401	uni-ulm.de	Yes	Germany	No	Yes	1264	1	0	0
721	No	The renoprotective effects of gallic acid on cisplatin-induced nephrotoxicity through anti-apoptosis, anti-inflammatory effects, and downregulation of lncRNA TUG1	10.1007/s00210-022-02227-1	2021-12-30	2022-03-18	78	401	yahoo.com	No	Iran	No	Yes	451	1	0	1
722	No	Estrogenic impregnation alters pain expression: analysis through functional neuropeptidomics in a surgical rat model of osteoarthritis	10.1007/s00210-022-02231-5	2021-12-08	2022-03-23	105	396	umontreal.ca	Yes	Canada	No	Yes	443	1	0	0
723	No	Magnolol prevented brain injury through the modulation of Nrf2-dependent oxidative stress and apoptosis in PLP-induced mouse model of multiple sclerosis	10.1007/s00210-022-02230-6	2021-12-02	2022-03-29	117	390	qau.edu.pk	Yes,Yes	Pakistan,South Korea	Yes	Yes	1032	6	1	0
724	No	Cilostazol attenuates cardiac oxidative stress and inflammation in hypercholesterolemic rats	10.1007/s00210-022-02233-3	2021-11-06	2022-04-06	151	382	id.uff.br	NA	Brazil	No	Yes	451	0	0	0
725	No	Evaluation of a six-probe cocktail (caffeine, tolbutamide, omeprazole, dextromethorphan, midazolam, and digoxin) approach to estimate hepatic drug detoxification capability and dosage requirements after a single oral dosing in healthy Chinese volunteers	10.1007/s00210-022-02235-1	2022-01-31	2022-04-08	67	380	singhealth.com.sg	NA	France,Singapore	Yes	Yes	362	0	0	0
726	No	Curcumin for attention-deficit–hyperactivity disorder: a systematic review and preliminary behavioral investigation	10.1007/s00210-022-02236-0	2021-12-02	2022-04-08	127	380	rede.ulbra.br	NA	Brazil	No	Yes	584	1	0	0
727	No	Isobolographic analysis of the antidepressant interaction in two-drug combinations of citalopram, bupropion, and scopolamine in mice	10.1007/s00210-022-02242-2	2022-02-09	2022-04-19	69	369	znu.ac.ir	Yes	Iran	No	No	236	0	0	0
728	No	Mirabegron attenuates porcine ureteral contractility via α1-adrenoceptor antagonism	10.1007/s00210-022-02244-0	2022-02-10	2022-04-21	70	367	bond.edu.au	Yes	Australia	No	Yes	1300	1	0	0
729	No	Natalizumab therapy in patients with pediatric-onset multiple sclerosis in Greece: clinical and immunological insights of time-long administration and future directions—a single-center retrospective observational study	10.1007/s00210-022-02238-y	2021-10-29	2022-04-26	179	362	med.uoa.gr	NA	Greece,United States	Yes	Yes	293	1	0	0
730	No	Canagliflozin mitigates ferroptosis and ameliorates heart failure in rats with preserved ejection fraction	10.1007/s00210-022-02243-1	2022-01-28	2022-04-27	89	361	hotmail.com	No	China	No	Yes	2950	6	0	0
731	No	Guanabenz—an old drug with a potential to decrease obesity	10.1007/s00210-022-02251-1	2022-01-10	2022-05-05	115	353	uj.edu.pl	Yes	Italy,Poland	Yes	Yes	1564	0	0	0
732	No	Daidzein attenuates urinary bladder dysfunction in streptozotocin-induced diabetes in rats by NOX-4 and RAC-1 inhibition	10.1007/s00210-022-02246-y	2021-10-26	2022-05-11	197	347	nmims.edu	Yes	India	No	Yes	261	2	0	0
733	No	Sesquiterpene from Polygonum barbatum disrupts mitochondrial membrane potential to induce apoptosis and inhibits metastasis by downregulating matrix metalloproteinase and osteopontin in NCI-H460 cells	10.1007/s00210-022-02256-w	2021-12-21	2022-05-23	153	335	iccs.edu	NA,NA	Oman,Pakistan	Yes	Yes	356	0	1	0
734	No	Sesamol protects against liver fibrosis induced in rats by modulating lysophosphatidic acid receptor expression and TGF-β/Smad3 signaling pathway	10.1007/s00210-022-02259-7	2022-01-26	2022-06-01	126	326	mans.edu.eg	Yes	Egypt	No	Yes	1964	1	1	0
735	No	Neuroprotective effects of dimethyl fumarate against depression-like behaviors via astrocytes and microglia modulation in mice: possible involvement of the HCAR2/Nrf2 signaling pathway	10.1007/s00210-022-02247-x	2022-02-18	2022-06-04	106	323	gmail.com	No	Brazil	No	Yes	633	3	0	0
736	No	Short-term pretreatment of naringin isolated from Citrus wilsonii Tanaka attenuates rat myocardial ischemia/reperfusion injury	10.1007/s00210-022-02255-x	2022-03-14	2022-06-06	84	321	mail.hzau.edu.cn	No,NA	China	No	Yes	346	3	0	0
737	No	Network pharmacology approach and molecular docking to explore the potential mechanism of Wu-Wei-Wen-Tong Chubi capsules in rheumatoid arthritis	10.1007/s00210-022-02260-0	2021-10-24	2022-06-07	226	320	ahtcm.edu.cn	Yes	China	No	No	817	1	1	0
738	No	MicroRNA-339-5p inhibits lipopolysaccharide-induced rat mesangial cells by regulating the Syk/Ras/c-Fos pathway	10.1007/s00210-022-02261-z	2022-02-02	2022-06-10	128	317	stu.ahtcm.edu.cn	NA	China	No	Yes	271	1	0	0
739	No	Association of resveratrol with the suppression of TNF-α/NF-kB/iNOS/HIF-1α axis-mediated fibrosis and systemic hypertension in thioacetamide-induced liver injury	10.1007/s00210-022-02264-w	2022-01-06	2022-06-22	167	305	pnu.edu.sa	NA	Egypt,Saudi Arabia	Yes	Yes	548	4	0	0
740	No	Therapeutic effects of a lipid transfer protein isolated from Morinda citrifolia L. (noni) seeds on irinotecan-induced intestinal mucositis in mice	10.1007/s00210-022-02267-7	2022-03-21	2022-07-01	102	296	ufc.br	Yes	Brazil	No	No	288	0	0	0
741	No	Ameliorative effect of two structurally divergent hydrazide derivatives against DSS-induced colitis by targeting Nrf2 and NF-κB signaling in mice	10.1007/s00210-022-02272-w	2022-01-27	2022-07-19	173	278	qau.edu.pk	Yes	Pakistan	No	Yes	592	0	1	0
742	No	Evaluation of rosmarinic acid against myocardial infarction in maternally separated rats	10.1007/s00210-022-02273-9	2022-04-04	2022-07-25	112	272	iitbhu.ac.in	NA	India	No	Yes	375	0	1	0
743	No	[1,2,4] Triazolo [3,4-a]isoquinoline chalcone derivative exhibits anticancer activity via induction of oxidative stress, DNA damage, and apoptosis in Ehrlich solid carcinoma-bearing mice	10.1007/s00210-022-02269-5	2021-12-16	2022-07-26	222	271	cu.edu.eg	NA,Yes	Egypt	No	Yes	3575	5	1	0
744	No	Exploration of the amino acid metabolic signature in anthracycline-induced cardiotoxicity using an optimized targeted metabolomics approach based on UPLC-MS/MS	10.1007/s00210-022-02271-x	2022-02-18	2022-07-26	158	271	bjmu.edu.cn	NA,NA	China	No	Yes	306	0	0	0
745	No	Peripheral tissular analysis of rapamycin’s effect as a neuroprotective agent in vivo	10.1007/s00210-022-02276-6	2022-03-03	2022-07-27	146	270	uanl.edu.mx	NA	Mexico	No	Yes	276	1	0	0
746	No	GDH promotes isoprenaline-induced cardiac hypertrophy by activating mTOR signaling via elevation of α-ketoglutarate level	10.1007/s00210-022-02252-0	2022-03-01	2022-07-29	150	268	mail.sysu.edu.cn	Yes,Yes	China	No	No	392	1	0	0
747	No	Negative terpinen-4-ol modulate potentially malignant and malignant lingual lesions induced by 4-nitroquinoline-1-oxide in rat model	10.1007/s00210-022-02275-7	2022-03-10	2022-08-09	152	257	unesp.br	Yes	Brazil	No	Yes	290	0	0	0

## Sheet: Sheet2
paper.no.	publication.date	retraction.date
1	2017-06-23	2023-06-27
2	2019-01-25	2021-08-06
3	2019-03-16	2021-07-16
4	2019-01-04	2020-11-26
5	2019-07-10	2020-11-26
6	2019-12-03	2020-12-08
7	2019-12-14	2020-11-28
8	2019-10-26	2020-11-26
9	2020-02-06	2021-07-16
10	2020-02-08	2021-03-01
11	2020-02-18	2021-03-01
12	2020-01-13	2021-04-01
